# Supplementary material for: Study on the damage characteristics of gas-bearing shale under different unloading stress paths
Source: PLoS One. 2019 Nov 6;14(11):e0224654. doi: 10.1371/journal.pone.0224654 (PMC6834252; doi:10.1371/journal.pone.0224654)
Supplement: S1 Dataset — (XLS) [file pone.0224654.s001.xls]

## Sheet: Conventional triaxial compressi
1—23				1—30					1—12	CalcuStrain2				1—31
	Axial stress/MPa	Axial strain/%	Radial strain/%		Axial stress/MPa	Axial strain/%	Radial strain/%			Axial stress/MPa	Axial strain/%	Radial strain/%			Axial stress/MPa	Axial strain/%	Radial strain/%
	0.791616	0.00290534	-0.000155944		1.62634	0	0			1.32826	0	0			0.504079	0	0
	1.3226	0.00542957	-0.000343091		1.95161	0.000374877	0			1.59392	0.00304226	0.00156224			1.51224	0.00112443	0
	1.85216	0.00791724	-0.000721799		1.95161	0.000749755	0			1.59392	0.00418262	0.00156224			1.51224	0.00224887	0
	2.38305	0.010523	-0.000914181		1.95161	0.00149755	0			1.59392	0.00418262	0			1.51224	0.00262434	0
	2.91225	0.0128231	-0.0011829		2.27687	0.00187242	0			1.59392	0.00532496	-0.00156224			1.51224	0.00262434	0
	3.44013	0.0155921	-0.00147905		2.27687	0.00299509	0			1.59392	0.00532496	-0.00156224			1.84829	0.00337527	0
	3.96742	0.0179093	-0.00169189		2.27687	0.00299509	0			1.59392	0.00608453	0.000780098			1.68026	0.00374877	0
	4.50066	0.0202843	-0.00191299		2.27687	0.00411973	-0.000781506			1.59392	0.00684609	0.00156224			1.84829	0.00412424	0
	5.02984	0.0227145	-0.0020421		2.27687	0.00524239	0			1.59392	0.00760566	0.00312244			1.84829	0.00524867	0
	5.55953	0.0251224	-0.00230853		2.27687	0.00524239	-0.00156097			1.59392	0.00836523	0.00468468			1.84829	0.00562414	-0.00156033
	6.0906	0.0276567	-0.00275677		2.60214	0.00636506	-0.000781506			1.59392	0.00836523	0.00468468			2.01632	0.00637507	-0.00233947
	6.61977	0.0302013	-0.00277151		2.27687	0.00673994	-0.00156097			1.85957	0.00874601	0.000780098			2.01632	0.00674857	-0.00156033
	7.14839	0.0327036	-0.00300526		2.60214	0.00711286	-0.00156097			1.9924	0.00988836	0.000780098			2.01632	0.00787498	-0.00156033
	7.67848	0.0351892	-0.00346613		2.27687	0.00748773	-0.00156097			1.9924	0.00988836	0.000780098			2.18434	0.00787498	-0.00156033
	8.20719	0.0377396	-0.00355556		2.60214	0.00823749	0.00077946			1.9924	0.0106479	0.00312244			2.18434	0.00899941	-0.00156033
	8.74029	0.0406099	-0.00382894		2.60214	0.00898528	0.00077946			1.9924	0.0121691	0.00312244			2.18434	0.00937488	-0.00156033
	9.27117	0.0431349	-0.00401739		2.60214	0.00936016	0.00077946			1.9924	0.0121691	0.00312244			2.18434	0.00974838	-0.00312065
	9.80389	0.0453351	-0.00431411		2.60214	0.0101079	-0.00156097			2.12522	0.0129286	0.00156224			2.35237	0.0108728	-0.00312065
	10.3319	0.0478638	-0.00479902		2.60214	0.0104828	-0.00156097			2.12522	0.0133094	0.00312244			2.35237	0.0108728	-0.00233947
	10.86	0.050381	-0.00498413		2.92741	0.0108577	-0.000781506			2.12522	0.014071	0.00312244			2.35237	0.0119992	-0.00233947
	11.3939	0.0529025	-0.00547439		3.09004	0.0119804	0			2.12522	0.0148305	0.00312244			2.5204	0.0123747	-0.00233947
	11.9222	0.0556855	-0.00560992		3.09004	0.0119804	-0.000781506			2.12522	0.0152113	0.00234234			2.5204	0.0123747	-0.00233947
	12.4507	0.0578263	-0.00599996		3.09004	0.0134779	0			2.25805	0.0163517	0.00156224			2.5204	0.0134991	-0.00156033
	12.9796	0.0605547	-0.00624156		3.09004	0.0134779	0			2.12522	0.0167325	0.00234234			2.85645	0.0138726	-0.00156033
	13.5073	0.0626967	-0.00671164		3.09004	0.0142277	0.00077946			2.25805	0.0167325	0.00390459			2.85645	0.0146236	-0.00156033
	14.0347	0.0653389	-0.00693636		3.09004	0.0149755	0.00077946			2.39088	0.0182536	0.00390459			2.68842	0.0161235	-0.00156033
	14.5643	0.0677612	-0.00738251		3.09004	0.0149755	0.00077946			2.39088	0.0182536	0.00390459			2.68842	0.0161235	-0.00156033
	15.0952	0.0703364	-0.00772059		3.25268	0.016473	0.00077946			2.65653	0.0186344	0.00312244			3.1925	0.0161235	-0.00156033
	15.6284	0.0727749	-0.00792925		3.25268	0.0168479	-0.000781506			2.65653	0.0197747	0.00312244			3.1925	0.0172479	-0.00156033
	16.1559	0.0752968	-0.00841643		3.25268	0.0172228	-0.00156097			2.92218	0.0197747	0.00312244			3.1925	0.0179988	0
	16.6834	0.077856	-0.00884686		3.25268	0.0179706	-0.00234247			2.92218	0.0209151	0.00312244			3.1925	0.0183723	0
	17.2107	0.080308	-0.00920821		3.25268	0.0187184	-0.00234247			2.92218	0.0212959	0.00546683			3.1925	0.0191233	0
	17.7392	0.0828789	-0.00948977		3.25268	0.0187184	-0.00156097			2.92218	0.0216746	0.00546683			3.1925	0.0194987	0
	18.2793	0.0854484	-0.00987065		3.25268	0.0190932	0			2.92218	0.022817	0.00312244			3.1925	0.0198722	0
	18.8082	0.088318	-0.0103444		3.41531	0.0202159	0			3.05501	0.0235766	0.00312244			3.36053	0.0198722	-0.00156033
	19.3375	0.0907025	-0.0107975		3.57795	0.0209657	-0.00156097			3.18784	0.0239573	0.00390459			3.36053	0.0213721	-0.00156033
	19.8677	0.0934354	-0.0112175		3.57795	0.0209657	-0.00156097			3.18784	0.0243381	0.00390459			3.52856	0.0221231	-0.00233947
	20.3998	0.0960487	-0.0116306		3.74058	0.0220883	-0.00156097			3.18784	0.0243381	0.00468468			3.36053	0.0221231	-0.000779141
	20.9328	0.098906	-0.0121021		3.74058	0.0224632	-0.00156097			3.18784	0.0254785	0.00312244			3.52856	0.022872	-0.00312065
	21.4618	0.101526	-0.0125187		3.74058	0.023211	-0.00156097			3.45349	0.026238	0.00312244			3.69658	0.023623	-0.0038998
	21.9924	0.104158	-0.012871		3.74058	0.023211	-0.00156097			3.18784	0.0266188	0.00312244			3.69658	0.0239965	-0.0038998
	22.521	0.106728	-0.0132123		3.90321	0.0243356	-0.00156097			3.45349	0.0273804	0.00312244			3.69658	0.0247474	-0.00312065
	23.049	0.109383	-0.0138057		3.90321	0.0247085	-0.00156097			3.45349	0.0285207	0.00390459			3.86461	0.0258718	-0.00156033
	23.5795	0.112019	-0.0142867		4.22848	0.0254583	-0.00156097			3.45349	0.0285207	0.00390459			3.86461	0.0262473	-0.00312065
	24.1091	0.114671	-0.0146425		4.22848	0.0258332	-0.00156097			3.45349	0.0292803	0.00390459			3.86461	0.0266228	-0.00312065
	24.6381	0.117259	-0.0151983		4.22848	0.0269558	-0.00156097			3.58631	0.0296611	0.00468468			3.86461	0.0273717	-0.0038998
	25.1672	0.120197	-0.0156764		4.22848	0.0277036	0.00234043			3.58631	0.0304207	0.00468468			4.03264	0.0281227	-0.0038998
	25.6975	0.122614	-0.0161732		4.22848	0.0284534	0.00234043			3.71914	0.0308014	0.00468468			4.20066	0.0284962	-0.00468098
	26.2268	0.125397	-0.016555		4.39111	0.0284534	-0.00312193			3.71914	0.031563	0.00546683			4.36869	0.0296226	-0.0038998
	26.7589	0.12792	-0.0172491		4.39111	0.0288263	-0.00312193			3.71914	0.0319418	0.00546683			4.53671	0.0299961	-0.00156033
	27.2871	0.131023	-0.0178717		4.39111	0.0292012	0			3.71914	0.0327033	0.00546683			4.36869	0.0311205	-0.00156033
	27.8154	0.133488	-0.0183547		4.39111	0.0303238	0.00156097			3.71914	0.0330841	0.00546683			4.36869	0.0311205	-0.00156033
	28.3453	0.136136	-0.0189856		4.39111	0.0310736	0.00234043			3.85197	0.0338437	0.00546683			4.36869	0.0318714	-0.00156033
	28.8817	0.139019	-0.0193878		4.55375	0.0310736	0.00234043			3.98479	0.0346053	0.00546683			4.53671	0.0318714	-0.0038998
	29.4091	0.14168	-0.0200966		4.71638	0.0321963	0.00077946			3.98479	0.0349841	0.00546683			4.70474	0.0329959	-0.00468098
	29.9366	0.144289	-0.020696		4.87902	0.0321963	0			3.98479	0.0361264	0.00624693			4.70474	0.0333713	-0.00468098
	30.4659	0.146885	-0.0211542		4.87902	0.0333189	0.00077946			3.98479	0.0365052	0.00624693			4.70474	0.0341203	-0.00468098
	30.9991	0.149625	-0.0214292		4.87902	0.0340687	0.00156097			4.11762	0.0376475	0.00468468			4.87277	0.0341203	-0.0038998
	31.5291	0.152473	-0.0221571		4.87902	0.0344436	0.00156097			4.25045	0.0380263	0.00468468			4.87277	0.0341203	-0.00312065
	32.0584	0.155666	-0.0226454		4.87902	0.0351914	0.00156097			4.25045	0.0384071	0.00468468			5.04079	0.0356202	-0.00312065
	32.5869	0.158411	-0.0231166		4.87902	0.036314	0.00156097			4.25045	0.0387879	0.00468468			5.04079	0.0367466	-0.00312065
	33.1178	0.161069	-0.0236702		4.87902	0.0366889	0.00077946			4.25045	0.0395474	0.00468468			4.87277	0.0371201	-0.0038998
	33.6489	0.163882	-0.0242963		5.04165	0.0366889	0.00077946			4.25045	0.040309	0.00468468			4.87277	0.0374956	-0.00312065
	34.1786	0.166512	-0.0246006		5.20429	0.0374367	0.00312193			4.5161	0.0406898	0.00624693			4.87277	0.0382465	-0.00233947
	34.7104	0.169298	-0.0252069		5.20429	0.0381865	0.00312193			4.5161	0.0410686	0.00468468			4.87277	0.03862	-0.00233947
	35.2395	0.172162	-0.025813		5.20429	0.0393091	0.00312193			4.25045	0.0418301	0.00468468			4.87277	0.0393709	-0.0038998
	35.7698	0.174981	-0.0263072		5.36692	0.039684	0.00546236			4.25045	0.0425897	0.00468468			4.70474	0.0401199	-0.0038998
	36.2983	0.177722	-0.0267744		5.20429	0.0400589	0.00624386			4.25045	0.0433513	0.00780917			4.70474	0.0404954	-0.00156033
	36.83	0.180596	-0.0274296		5.20429	0.0404318	0.00546236			4.25045	0.0437301	0.00780917			4.53671	0.0416198	0
	37.3591	0.18328	-0.0281081		5.20429	0.0408067	0.00546236			4.5161	0.0444916	0.00702907			4.53671	0.0423707	0.00156033
	37.8865	0.186182	-0.0286739		5.52955	0.0419293	0.00234043			4.5161	0.0448724	0.00546683			4.53671	0.0427462	0
	38.419	0.189083	-0.0292524		5.69218	0.0426791	0.00234043			4.5161	0.0452512	0.00546683			4.53671	0.0431197	0.00156033
	38.949	0.191855	-0.0298477		5.69218	0.0426791	0.00312193			4.78175	0.0463935	0.00546683			4.53671	0.0434952	0
	39.4765	0.194668	-0.03024		5.69218	0.0438018	0.00312193			4.78175	0.0467723	0.00624693			4.53671	0.0442442	0
	40.0039	0.197384	-0.0309688		5.69218	0.0441766	0.00077946			4.78175	0.0479127	0.00624693			4.53671	0.0446196	0
	40.5321	0.200374	-0.0313307		5.69218	0.0449244	0.00077946			4.78175	0.0482935	0.00546683			4.87277	0.0457441	0.00234151
	41.0597	0.203289	-0.0320411		5.69218	0.0452993	-0.000781506			4.78175	0.0486742	0.00546683			4.87277	0.0457441	0.00312065
	41.5976	0.205967	-0.0326547		5.85482	0.046422	-0.000781506			4.78175	0.0494358	0.00546683			4.53671	0.0468705	0.00312065
	42.1255	0.20879	-0.0334337		5.85482	0.046422	-0.00156097			4.78175	0.0498146	0.00546683			4.53671	0.0468705	0.00234151
	42.6557	0.211881	-0.0339489		5.85482	0.0471717	-0.00234247			5.04741	0.0501954	0.00546683			4.87277	0.0476194	0.00156033
	43.1838	0.214518	-0.0346521		6.01745	0.0475466	-0.00312193			5.04741	0.0509549	0.00546683			5.04079	0.0479949	0.00234151
	43.7132	0.217396	-0.0351588		6.18009	0.0482944	-0.00234247			5.04741	0.0513357	0.00624693			5.20882	0.0491193	0.00312065
	44.241	0.22034	-0.0358116		6.18009	0.0486693	-0.00156097			5.31306	0.0524761	0.00624693			5.20882	0.0494948	0.00312065
	44.769	0.223225	-0.0364169		6.18009	0.0501668	-0.00156097			5.31306	0.0532376	0.00624693			5.37685	0.0498683	0.00312065
	45.2989	0.226013	-0.0370514		6.18009	0.0501668	-0.00156097			5.31306	0.0539972	0.00937142			5.54487	0.0506192	0.00312065
	45.8289	0.229041	-0.0377704		6.18009	0.0509146	-0.00390139			5.31306	0.0539972	0.00937142			5.54487	0.0521191	0.00234151
	46.359	0.231469	-0.0384129		6.34272	0.0509146	-0.00390139			5.31306	0.054378	0.00702907			5.54487	0.0521191	0.00312065
	46.8909	0.234402	-0.0389756		6.50536	0.0516644	-0.00234247			5.57871	0.0555183	0.00468468			5.54487	0.0528681	0.00312065
	47.42	0.237261	-0.0394795		6.50536	0.0516644	-0.00156097			5.31306	0.0555183	0.00468468			5.88093	0.0528681	0.00312065
	47.9526	0.240302	-0.0400789		6.50536	0.0531619	-0.000781506			5.57871	0.0562799	0.00468468			5.88093	0.053619	0
	48.4809	0.243211	-0.0406171		6.50536	0.0539097	-0.000781506			5.84436	0.0570395	0.00624693			5.88093	0.0539945	0
	49.0138	0.246121	-0.0414503		6.50536	0.0539097	-0.000781506			5.84436	0.0581818	0.00624693			6.38501	0.0547435	0
	49.5451	0.248815	-0.0419992		6.50536	0.0546595	-0.000781506			5.84436	0.0581818	0.00780917			6.55303	0.0558679	0
	50.0766	0.251729	-0.0426571		6.50536	0.0554073	-0.00156097			5.84436	0.0593222	0.00780917			6.55303	0.0562434	0
	50.6049	0.254465	-0.0431838		6.50536	0.056157	-0.00156097			6.11002	0.0593222	0.00780917			6.72106	0.0573678	0
	51.1332	0.257404	-0.0439657		6.83062	0.056157	-0.00156097			6.11002	0.0600817	0.00780917			6.88909	0.0577433	0
	51.6622	0.260132	-0.0447081		6.83062	0.0576526	-0.000781506			6.24284	0.0604625	0.00780917			6.88909	0.0577433	0
	52.1952	0.263286	-0.0453311		6.83062	0.0576526	-0.000781506			6.37567	0.0608433	0.00702907			6.88909	0.0581187	-0.00156033
	52.7231	0.266349	-0.0460159		7.15589	0.0584024	-0.000781506			6.5085	0.0619837	0.00624693			6.88909	0.0588677	-0.00156033
	53.2526	0.269303	-0.0465747		7.15589	0.0587772	0			6.5085	0.0627432	0.00702907			6.88909	0.0592432	-0.00156033
	53.7805	0.272213	-0.0472248		7.15589	0.0591501	0			6.5085	0.0627432	0.00780917			7.05711	0.0603676	-0.00312065
	54.3121	0.275356	-0.0481157		7.15589	0.0606477	0			6.5085	0.0638856	0.00780917			7.22514	0.0611185	-0.00312065
	54.8404	0.278045	-0.0486714		7.15589	0.0606477	0			6.64132	0.0646451	0.00780917			7.22514	0.0618675	-0.00233947
	55.3697	0.280998	-0.0494003		7.15589	0.0610226	-0.000781506			6.77415	0.0650259	0.0101536			7.56119	0.062243	-0.00156033
	55.8972	0.283885	-0.0500044		7.15589	0.0617723	-0.000781506			6.77415	0.0661663	0.0101536			7.72922	0.0626184	-0.000779141
	56.4291	0.28679	-0.0505598		7.48116	0.0625201	-0.000781506			6.77415	0.0661663	0.00937142			7.72922	0.0633674	-0.000779141
	56.9566	0.289644	-0.0512415		7.48116	0.062895	0			6.77415	0.0669278	0.00859132			7.89725	0.0633674	-0.000779141
	57.4869	0.29262	-0.0519471		7.64379	0.0636428	-0.000781506			6.90698	0.0673066	0.00937142			7.89725	0.0641183	-0.00233947
	58.0175	0.295358	-0.0527457		7.80643	0.0647674	-0.000781506			6.90698	0.0680682	0.00780917			7.89725	0.0648673	-0.00312065
	58.5488	0.298086	-0.0533788		7.80643	0.0651403	-0.000781506			7.17263	0.0692085	0.00859132			7.89725	0.0659917	-0.00312065
	59.077	0.301075	-0.0538994		7.80643	0.0658901	-0.000781506			7.17263	0.0692085	0.00859132			7.89725	0.0663672	-0.00156033
	59.6052	0.303922	-0.0547271		7.80643	0.066265	-0.000781506			7.43828	0.0695893	0.00859132			8.06527	0.0674916	-0.00156033
	60.134	0.30685	-0.0555405		7.80643	0.0666379	-0.000781506			7.43828	0.0707297	0.00859132			8.06527	0.0674916	-0.00468098
	60.6659	0.309824	-0.0562639		7.80643	0.0677605	-0.000781506			7.43828	0.0714912	0.00937142			8.2333	0.068618	-0.00468098
	61.1976	0.31285	-0.0567027		8.29433	0.0677605	0			7.43828	0.0714912	0.00937142			8.2333	0.068618	-0.00468098
	61.7251	0.315465	-0.0574873		8.29433	0.0681354	0			7.43828	0.0722508	0.00780917			8.56935	0.0689915	-0.00468098
	62.256	0.318436	-0.05816		8.29433	0.0692601	0			7.43828	0.0730104	0.00780917			8.56935	0.0697425	-0.00468098
	62.7834	0.321647	-0.0590992		8.45696	0.069633	0			7.57111	0.0737719	0.00859132			8.56935	0.0708669	-0.00468098
	63.3112	0.324457	-0.05974		8.45696	0.0703827	0			7.96959	0.0741527	0.00859132			8.73738	0.0708669	-0.00468098
	63.8403	0.327739	-0.0603768		8.45696	0.0711305	0.00234043			7.96959	0.0745315	0.00859132			8.73738	0.0712424	-0.00468098
	64.3678	0.330803	-0.0611375		8.78223	0.0711305	0.00234043			7.96959	0.0752931	0.00937142			8.73738	0.0719914	-0.00468098
	64.8959	0.333816	-0.0619797		8.6196	0.0718803	0.00234043			7.96959	0.0760526	0.00780917			8.9054	0.0731178	-0.0038998
	65.4259	0.336676	-0.0626708		8.78223	0.0726281	0.00312193			7.96959	0.0768142	0.00937142			8.56935	0.0731178	-0.0038998
	65.9571	0.339579	-0.0633713		8.78223	0.0733778	0.00312193			7.96959	0.077195	0.00937142			8.56935	0.0738667	-0.00623926
	66.4875	0.342702	-0.0642482		8.78223	0.0741256	0.00312193			8.23524	0.0783353	0.00937142			8.40132	0.0742422	-0.00623926
	67.0159	0.34551	-0.0649345		8.78223	0.0745005	0.00312193			8.36807	0.0783353	0.00780917			8.2333	0.0746157	-0.00546012
	67.5439	0.348594	-0.0655738		8.78223	0.0752483	0.00156097			8.36807	0.0787141	0.00780917			8.2333	0.0753666	-0.00468098
	68.0757	0.351293	-0.0667209		9.1075	0.0752483	0.00156097			8.50089	0.0802372	0.00780917			8.40132	0.0764911	-0.00468098
	68.6044	0.354553	-0.0674474		9.1075	0.076371	0.00077946			8.50089	0.0802372	0.00859132			8.56935	0.077242	-0.00468098
	69.1329	0.35743	-0.0683784		9.1075	0.0767458	0.00077946			8.50089	0.080616	0.00859132			8.56935	0.0776155	-0.0038998
	69.6683	0.360594	-0.0690327		9.1075	0.0778705	0.00077946			8.50089	0.0817564	0.00937142			8.56935	0.0783664	-0.00468098
	70.196	0.363735	-0.0697055		9.1075	0.0786183	0.00077946			8.50089	0.0821372	0.00937142			8.56935	0.0787419	-0.00623926
	70.7238	0.36662	-0.0705644		9.27013	0.0786183	0.00077946			8.76655	0.0828987	0.00937142			8.56935	0.0798663	-0.00623926
	71.2582	0.369214	-0.0713016		9.27013	0.079366	0.00077946			8.76655	0.0828987	0.00859132			8.9054	0.0802398	-0.00546012
	71.7859	0.372364	-0.0720067		9.43277	0.0801158	0.00077946			8.76655	0.0840391	0.00859132			8.9054	0.0809908	-0.00468098
	72.3154	0.375613	-0.0728032		9.43277	0.0808636	0.00156097			8.76655	0.0844199	0.00780917			9.24146	0.0813662	-0.00468098
	72.8489	0.378469	-0.0736862		9.43277	0.0812385	0.00156097			8.89937	0.0851794	0.00859132			9.40948	0.0817417	-0.00468098
	73.378	0.381624	-0.0745065		9.43277	0.0812385	0.00312193			8.76655	0.085941	0.00780917			9.57751	0.0821152	-0.00468098
	73.909	0.385015	-0.0752774		9.43277	0.0823611	0.00312193			9.0322	0.0863198	0.00859132			9.74554	0.0828661	-0.00623926
	74.4371	0.387838	-0.0759322		9.75803	0.0831109	0.00156097			9.0322	0.0870813	0.00780917			9.91356	0.0832396	-0.00623926
	74.9645	0.390998	-0.0768712		9.75803	0.0834858	0.00156097			9.16503	0.0874621	0.00702907			10.0816	0.0839906	-0.00468098
	75.4932	0.393612	-0.0776801		9.75803	0.0842336	0.00312193			9.29785	0.0882217	0.00624693			10.0816	0.085115	-0.00468098
	76.0239	0.396644	-0.0782738		9.75803	0.0846084	0.00312193			9.29785	0.0889833	0.00624693			10.4176	0.085115	-0.00468098
	76.5523	0.399546	-0.0791328		9.92067	0.0849833	0.00156097			9.29785	0.089362	0.00702907			10.5857	0.0858659	-0.0038998
	77.0806	0.40272	-0.0799325		9.92067	0.086106	0.00156097			9.5635	0.0897428	0.00702907			10.5857	0.0866149	-0.00156033
	77.6133	0.405597	-0.0807823		9.92067	0.0864809	-0.000781506			9.5635	0.0905024	0.00624693			10.7537	0.0869904	-0.0038998
	78.1445	0.408601	-0.0815612		10.0833	0.0872287	-0.00156097			9.69633	0.0905024	0.00546683			10.7537	0.0877393	-0.00233947
	78.6758	0.411838	-0.0824812		10.0833	0.0876035	-0.00156097			9.69633	0.091264	0.00312244			10.9217	0.0881148	-0.00468098
	79.2054	0.415008	-0.0832775		10.0833	0.0883513	-0.000781506			9.5635	0.0920235	0.00312244			10.9217	0.0892392	-0.00468098
	79.7327	0.417757	-0.0839388		10.0833	0.0891011	0.00156097			9.5635	0.0935447	0.00312244			11.0897	0.0892392	-0.00468098
	80.2605	0.420742	-0.0850254		10.0833	0.0902237	0.00156097			9.69633	0.0939254	0.00546683			11.0897	0.0899902	-0.00468098
	80.7904	0.423891	-0.0857823		10.4086	0.0905986	0.00156097			9.82916	0.0943062	0.00546683			11.0897	0.0907391	-0.00623926
	81.3203	0.427111	-0.0866947		10.4086	0.0905986	0.00156097			9.82916	0.0950658	0.00468468			11.2578	0.0914901	-0.00702045
	81.8489	0.429975	-0.0873317		10.4086	0.0917213	0			9.96198	0.0954466	0.00390459			11.4258	0.092239	-0.00702045
	82.3789	0.433175	-0.0884077		10.5712	0.0920962	0			10.0948	0.0958274	0.00390459			11.4258	0.0926145	-0.0038998
	82.9086	0.436373	-0.0893219		10.5712	0.0920962	0.00077946			10.3605	0.0965869	0.00468468			11.4258	0.09299	-0.0038998
	83.4376	0.439634	-0.0900917		10.5712	0.0932188	0.00077946			10.4933	0.0973485	0.00546683			11.5938	0.0937389	-0.00468098
	83.9658	0.442793	-0.091051		10.7338	0.0939666	-0.000781506			10.4933	0.0981081	0.00546683			11.5938	0.0941144	-0.00468098
	84.4953	0.446084	-0.0916942		10.7338	0.0939666	-0.000781506			10.3605	0.0988696	0.00546683			11.5938	0.0948634	-0.00468098
	85.0233	0.44916	-0.0926969		11.0591	0.0947164	-0.000781506			10.3605	0.0988696	0.00702907			11.5938	0.0959898	-0.00546012
	85.5524	0.452129	-0.0935406		11.0591	0.0954642	-0.000781506			10.4933	0.0996292	0.00702907			11.5938	0.0959898	-0.00546012
	86.0833	0.455156	-0.0945067		11.0591	0.0958391	0.0124877			10.6261	0.100391	0.00702907			11.4258	0.0971142	-0.00468098
	86.6135	0.458461	-0.0953954		11.2217	0.0965888	0.0132672			10.6261	0.10115	0.00937142			11.2578	0.0971142	-0.00468098
	87.1414	0.461795	-0.0962782		11.3844	0.0980844	0.0132672			10.6261	0.10115	0.00780917			11.2578	0.0978632	-0.00468098
	87.6696	0.464926	-0.0971658		11.3844	0.0980844	0.0132672			10.7589	0.102291	0.00780917			11.0897	0.0986141	-0.00468098
	88.1987	0.467899	-0.0978843		11.3844	0.0988342	0.0132672			10.8918	0.102671	0.00780917			11.2578	0.0993631	-0.00468098
	88.7318	0.470891	-0.0990849		11.3844	0.099209	0.0124877			11.1574	0.103433	0.00937142			11.2578	0.0997385	-0.00468098
	89.2592	0.474174	-0.0998337		11.547	0.0995839	0.0124877			11.1574	0.103812	0.0101536			11.2578	0.100863	-0.00858078
	89.7883	0.477287	-0.101028		11.7096	0.100707	0.0124877			11.1574	0.104954	0.00937142			11.4258	0.100863	-0.00858078
	90.3196	0.480577	-0.101697		11.7096	0.101079	0.0132672			11.1574	0.104954	0.00937142			11.4258	0.101614	-0.00858078
	90.8516	0.483556	-0.102628		12.0349	0.101829	0.0132672			11.2902	0.105714	0.00937142			11.4258	0.102738	-0.00935992
	91.3812	0.486729	-0.103668		12.0349	0.102204	0.0117062			11.4231	0.106475	0.00937142			11.5938	0.102738	-0.00935992
	91.9115	0.489862	-0.10446		12.0349	0.102577	0.0117062			11.6887	0.107235	0.00937142			11.5938	0.103863	-0.0101411
	92.4427	0.492858	-0.105303		12.3602	0.102952	0.0109247			11.6887	0.107235	0.00937142			11.9299	0.103863	-0.00935992
	92.9745	0.495809	-0.10625		12.3602	0.104075	0.0101453			11.6887	0.107996	0.0109337			11.9299	0.104238	-0.0109202
	93.5079	0.499385	-0.107321		12.3602	0.104824	0.0101453			11.6887	0.109137	0.0109337			11.9299	0.104614	-0.0124806
	94.0388	0.502634	-0.10823		12.3602	0.105199	0.0101453			11.6887	0.109137	0.0109337			11.9299	0.106114	-0.0124806
	94.5705	0.505715	-0.109076		12.3602	0.105572	0.0109247			12.0872	0.110277	0.00937142			12.2659	0.106487	-0.0140409
	95.0989	0.508944	-0.110056		12.3602	0.106322	0.0132672			12.0872	0.111039	0.00937142			12.434	0.106863	-0.0140409
	95.6288	0.511907	-0.110941		12.3602	0.106322	0.0109247			12.0872	0.111798	0.00937142			12.602	0.106863	-0.0140409
	96.1588	0.515035	-0.112077		12.3602	0.107445	0.0109247			11.9544	0.111798	0.00937142			13.1061	0.108362	-0.0140409
	96.6867	0.518216	-0.11292		12.3602	0.108194	0.00936579			11.9544	0.112558	0.00937142			13.1061	0.108738	-0.0140409
	97.2155	0.52188	-0.114244		12.6854	0.108567	0.00936579			12.22	0.113319	0.00859132			13.1061	0.109487	-0.0140409
	97.7446	0.526948	-0.11627		12.6854	0.109317	0.00936579			12.22	0.114079	0.00937142			13.2741	0.109862	-0.0109202
	98.2734	0.530122	-0.117452		12.6854	0.10969	0.00936579			12.22	0.11446	0.00937142			13.4421	0.110611	-0.0109202
	98.8023	0.5333	-0.118111		12.6854	0.110065	0.0101453			12.22	0.114841	0.00937142			13.6101	0.110611	-0.0109202
	99.331	0.536304	-0.11922		13.0107	0.111187	0.0109247			12.22	0.114841	0.00937142			13.6101	0.112113	-0.0132618
	99.8633	0.539148	-0.119882		13.0107	0.111562	0.0109247			12.4857	0.116362	0.0109337			13.7782	0.112487	-0.0156012
	100.392	0.541835	-0.120835		13.0107	0.112312	0.0109247			12.4857	0.117121	0.0109337			13.7782	0.112862	-0.0163824
	100.92	0.544665	-0.121733		13.0107	0.112685	0.0101453			12.4857	0.117121	0.0117158			13.9462	0.113611	-0.0202822
	101.449	0.547884	-0.122724		13.336	0.11381	0.0109247			12.7513	0.118642	0.0117158			13.9462	0.114362	-0.0202822
	101.979	0.550898	-0.123683		13.336	0.114183	0.0101453			12.7513	0.119023	0.0101536			13.9462	0.114738	-0.0202822
	102.509	0.553956	-0.124475		13.336	0.114932	0.0101453			12.7513	0.119023	0.0101536			14.2823	0.115111	-0.0202822
	103.04	0.557498	-0.12583		13.336	0.115307	0.00936579			13.017	0.119404	0.0109337			14.2823	0.115862	-0.019501
	103.571	0.560985	-0.12677		13.4986	0.116055	0.00936579			13.017	0.120544	0.0109337			14.6183	0.116611	-0.0179427
	104.104	0.564312	-0.127821		13.6612	0.11643	0.0124877			13.1498	0.121304	0.0109337			14.6183	0.116986	-0.0179427
	104.637	0.567297	-0.128866		13.6612	0.116805	0.0124877			13.2826	0.121685	0.0101536			14.6183	0.117737	-0.0179427
	105.167	0.570767	-0.12988		13.6612	0.117553	0.0124877			13.2826	0.122446	0.0101536			14.6183	0.118486	-0.0187219
	105.698	0.574458	-0.131267		13.6612	0.117927	0.0132672			13.2826	0.123206	0.0140602			14.6183	0.118862	-0.0187219
	106.229	0.577907	-0.1326		13.9865	0.118675	0.0148282			13.2826	0.123206	0.0140602			14.6183	0.119611	-0.0202822
	106.762	0.581312	-0.133873		13.9865	0.119425	0.0148282			13.2826	0.123967	0.0140602			14.9544	0.119986	-0.0210613
	107.292	0.584466	-0.134855		13.9865	0.119798	0.0148282			13.5483	0.124727	0.0140602			14.9544	0.120737	-0.0210613
	107.819	0.588173	-0.136308		14.1491	0.120548	0.0148282			13.5483	0.125488	0.0140602			14.9544	0.121111	-0.0218425
	108.348	0.591442	-0.137308		14.3118	0.121295	0.0124877			13.5483	0.126248	0.0140602			15.2904	0.121862	-0.0226217
	108.876	0.594846	-0.13835		14.3118	0.12167	0.0124877			13.5483	0.126248	0.0140602			15.2904	0.122611	-0.0226217
	109.408	0.598493	-0.139621		14.3118	0.12242	0.0124877			13.5483	0.12701	0.0140602			15.6265	0.123735	-0.0226217
	109.935	0.601938	-0.141009		14.3118	0.122793	0.0124877			13.814	0.127769	0.0140602			15.6265	0.12411	-0.0226217
	110.469	0.605404	-0.1422		14.3118	0.123543	0.0124877			13.814	0.127769	0.0140602			15.4584	0.12411	-0.0226217
	110.998	0.608674	-0.143184		14.3118	0.12429	0.0124877			13.9468	0.128531	0.0140602			15.2904	0.124861	-0.0202822
	111.526	0.612176	-0.144521		14.3118	0.124665	0.0124877			14.0796	0.12929	0.0140602			15.2904	0.12561	-0.0202822
	112.055	0.616065	-0.145738		14.3118	0.12504	0.0124877			14.0796	0.130052	0.0140602			15.2904	0.12561	-0.0202822
	112.588	0.619635	-0.146883		14.3118	0.125788	0.0117062			14.3453	0.130431	0.0109337			15.2904	0.12711	-0.0202822
	113.124	0.623013	-0.148361		14.637	0.126538	0.0117062			14.3453	0.131571	0.0109337			15.2904	0.127486	-0.0202822
	113.652	0.626736	-0.149633		14.7997	0.126538	0.0124877			14.4781	0.131952	0.0109337			15.2904	0.127861	-0.019501
	114.18	0.6301	-0.151041		14.9623	0.128035	0.0124877			14.4781	0.131952	0.0101536			15.2904	0.128986	-0.019501
	114.717	0.63358	-0.152124		14.9623	0.128408	0.0124877			14.4781	0.133092	0.0101536			15.2904	0.129361	-0.019501
	115.249	0.63725	-0.153611		14.9623	0.129533	0.0124877			14.4781	0.133854	0.00937142			15.2904	0.129735	-0.0226217
	115.778	0.640684	-0.155069		14.9623	0.129533	0.0124877			14.6109	0.133854	0.00937142			15.2904	0.130861	-0.0226217
	116.31	0.644181	-0.156439		14.9623	0.130281	0.0124877			14.8766	0.134613	0.00937142			15.2904	0.130861	-0.0226217
	116.846	0.647792	-0.157611		14.9623	0.130281	0.0140487			14.8766	0.134994	0.0101536			15.4584	0.131985	-0.0210613
	117.379	0.651586	-0.159104		15.2876	0.131778	0.0124877			15.1422	0.135756	0.0101536			15.4584	0.132359	-0.0202822
	117.91	0.655155	-0.16044		15.2876	0.132153	0.0124877			15.275	0.137277	0.0101536			15.7945	0.132359	-0.0202822
	118.442	0.658708	-0.162081		15.6129	0.132528	0.0124877			15.4079	0.137656	0.00859132			15.6265	0.133485	-0.0171616
	118.971	0.662228	-0.163601		15.6129	0.132901	0.0124877			15.4079	0.138036	0.00780917			15.7945	0.133859	-0.0171616
	119.5	0.665969	-0.164939		15.9381	0.133651	0.0124877			15.4079	0.138417	0.00859132			15.7945	0.134234	-0.0171616
	120.028	0.669727	-0.166646		15.7755	0.134773	0.0148282			15.4079	0.139177	0.0101536			15.9625	0.135359	-0.0179427
	120.559	0.674623	-0.16869		15.7755	0.135523	0.0140487			15.5407	0.139938	0.0109337			15.9625	0.13611	-0.0179427
	121.086	0.679338	-0.171133		15.6129	0.135896	0.0140487			15.4079	0.140317	0.0109337			16.2986	0.13611	-0.0179427
	121.614	0.683452	-0.17326		15.6129	0.136271	0.00312193			15.6735	0.140698	0.0109337			16.2986	0.137234	-0.0179427
	122.142	0.68776	-0.175282		15.7755	0.136271	0.00234043			15.9392	0.141459	0.0109337			16.2986	0.13761	-0.0187219
	122.672	0.691636	-0.177239		16.1008	0.137768	0.00077946			15.9392	0.142219	0.0109337			16.6346	0.138359	-0.019501
	123.204	0.697968	-0.181011		16.2634	0.138143	-0.00156097			15.9392	0.1426	0.0109337			16.8026	0.138734	-0.019501
	123.734	0.70215	-0.18358		16.2634	0.138891	-0.00312193			15.9392	0.14374	0.0117158			16.8026	0.139485	-0.019501
	124.262	0.711607	-0.192492		16.2634	0.139266	-0.00312193			15.9392	0.144121	0.0101536			16.9707	0.139858	-0.0234029
	123.691	0.713071	-0.194769		16.2634	0.139641	-0.00156097			16.2048	0.144121	0.0109337			17.3067	0.140234	-0.0234029
	123.109	0.714043	-0.19661		16.2634	0.141138	-0.00156097			16.2048	0.14488	0.0109337			17.3067	0.141358	-0.0226217
	122.571	0.717241	-0.196366		16.2634	0.141138	-0.00156097			16.3377	0.145642	0.0109337			17.6428	0.141734	-0.0226217
	122.04	0.715702	-0.203493		16.426	0.141886	-0.00156097			16.3377	0.147163	0.0109337			17.8108	0.142858	-0.0218425
	121.504	0.716829	-0.209929		16.5887	0.142261	-0.000781506			16.4705	0.147163	0.0101536			17.9788	0.142858	-0.0218425
	120.974	0.718198	-0.220852		16.9139	0.143009	-0.00156097			16.7361	0.147544	0.0101536			17.9788	0.143609	-0.0218425
	120.445	0.720597	-0.229608		16.9139	0.143384	0.00077946			16.7361	0.149065	0.0140602			18.3149	0.144358	-0.0202822
	119.916	0.722056	-0.237617		16.9139	0.144133	-0.00156097			16.7361	0.149065	0.0140602			18.4829	0.144734	-0.0202822
	119.385	0.723522	-0.239499		16.9139	0.144506	-0.00156097			16.7361	0.149444	0.012498			18.4829	0.145483	-0.0202822
	118.829	0.724395	-0.243168		17.2392	0.145256	-0.00156097			16.7361	0.149825	0.012498			18.6509	0.146234	-0.0179427
	118.219	0.726303	-0.246758		17.2392	0.145631	-0.000781506			17.0018	0.150965	0.012498			18.6509	0.146609	-0.0179427
	117.512	0.726629	-0.249302		17.2392	0.146004	-0.000781506			17.0018	0.151346	0.012498			18.6509	0.146609	-0.019501
	116.564	0.728916	-0.256695		17.2392	0.146754	-0.000781506			17.0018	0.152105	0.0140602			18.6509	0.148109	-0.0218425
	115.868	0.730347	-0.263023		17.2392	0.147501	-0.00156097			17.2674	0.152105	0.0140602			18.6509	0.148109	-0.0210613
	114.166	0.730887	-0.270822		17.5645	0.148251	0			17.2674	0.152867	0.0117158			18.6509	0.148858	-0.0218425
	110.031	0.731308	-0.279715		17.8897	0.148999	-0.000781506			17.2674	0.153626	0.0117158			18.987	0.149609	-0.0218425
	103.99	0.735345	-0.289124		17.8897	0.149749	-0.000781506			17.5331	0.154007	0.0140602			19.155	0.149609	-0.0226217
		0	0		17.8897	0.149749	-0.000781506			17.5331	0.154769	0.0140602			19.155	0.150358	-0.0234029
		0	0		18.215	0.150871	-0.00156097			17.5331	0.155909	0.0148403			19.323	0.151482	-0.0234029
		0	0		18.3776	0.151246	-0.00156097			17.5331	0.15629	0.0140602			19.323	0.151858	-0.0234029
		0	0		18.215	0.151994	-0.00156097			17.6659	0.156669	0.0140602			19.4911	0.152607	-0.0234029
		0	0		18.7029	0.151994	-0.000781506			17.7987	0.157049	0.0140602			19.6591	0.153733	-0.0234029
		0	0		18.7029	0.152744	-0.00156097			18.0644	0.15819	0.0101536			19.9952	0.153733	-0.0234029
		0	0		18.8655	0.153492	-0.00234247			18.0644	0.15819	0.00859132			19.9952	0.154857	-0.0234029
		0	0		18.8655	0.153867	-0.00312193			18.3301	0.159332	0.00702907			19.9952	0.154857	-0.024182
		0	0		18.8655	0.154614	-0.00312193			18.3301	0.159711	0.00702907			19.9952	0.155982	-0.024182
		0	0		18.8655	0.156112	-0.00312193			18.3301	0.160472	0.00937142			19.9952	0.156357	-0.0226217
		0	0		19.0282	0.156112	-0.00156097			18.4629	0.161232	0.0109337			19.9952	0.156733	-0.0226217
		0	0		19.0282	0.157237	-0.00156097			18.5957	0.161613	0.012498			20.1632	0.157106	-0.0234029
		0	0		19.0282	0.157237	-0.00156097			18.5957	0.162372	0.012498			20.1632	0.157857	-0.0234029
		0	0		19.1908	0.157609	-0.00312193			18.5957	0.162372	0.012498			20.3312	0.158606	-0.0234029
		0	0		19.1908	0.158359	-0.00312193			18.8614	0.163515	0.012498			20.3312	0.159357	-0.0226217
		0	0		19.1908	0.158359	-0.00312193			18.8614	0.164274	0.0140602			20.3312	0.160106	-0.0234029
		0	0		19.1908	0.159107	-0.00234247			18.8614	0.164655	0.0140602			20.3312	0.160106	-0.0234029
		0	0		19.5161	0.16023	-0.00234247			19.127	0.165415	0.0140602			20.3312	0.160857	-0.0234029
		0	0		19.5161	0.160979	-0.00234247			19.127	0.165795	0.0148403			20.3312	0.161606	-0.0234029
		0	0		19.5161	0.161727	-0.00234247			19.127	0.165795	0.0148403			20.3312	0.162357	-0.0234029
		0	0		19.5161	0.162102	-0.00234247			19.127	0.166936	0.0148403			20.3312	0.16273	-0.0234029
		0	0		19.5161	0.162102	-0.00234247			19.3927	0.167697	0.0148403			20.3312	0.163481	-0.0249632
		0	0		19.8413	0.163225	-0.00156097			19.3927	0.168838	0.0140602			20.3312	0.16423	-0.0249632
		0	0		19.8413	0.1636	-0.00156097			19.3927	0.168838	0.0140602			20.3312	0.164606	-0.0257423
		0	0		19.8413	0.164349	-0.00234247			19.5255	0.169599	0.0140602			20.3312	0.165357	-0.0257423
		0	0		20.1666	0.164722	-0.00234247			19.6583	0.169978	0.0140602			20.3312	0.16573	-0.0249632
		0	0		20.4919	0.165847	-0.00156097			19.6583	0.170359	0.0148403			20.3312	0.166106	-0.0249632
		0	0		20.4919	0.16622	-0.00156097			19.924	0.17188	0.0148403			20.6673	0.166857	-0.0273027
		0	0		20.4919	0.16622	-0.00156097			19.924	0.17188	0.0148403			20.6673	0.166857	-0.0273027
		0	0		20.4919	0.167342	-0.00234247			19.924	0.17264	0.0140602			20.6673	0.167606	-0.0273027
		0	0		20.4919	0.168092	-0.00156097			19.924	0.173401	0.0140602			21.1713	0.169106	-0.0265235
		0	0		20.4919	0.168467	-0.00156097			20.3225	0.173401	0.0117158			21.1713	0.169481	-0.0265235
		0	0		20.4919	0.169215	-0.00156097			20.3225	0.174161	0.0117158			21.3394	0.17023	-0.028865
		0	0		20.8171	0.16959	-0.00156097			20.3225	0.174922	0.012498			21.3394	0.17023	-0.028865
		0	0		20.8171	0.170338	0			20.7209	0.175682	0.012498			21.6754	0.170605	-0.0280838
		0	0		20.8171	0.170338	0.00156097			20.7209	0.176443	0.0140602			21.6754	0.170981	-0.0280838
		0	0		20.8171	0.171462	0			20.9866	0.176443	0.0140602			22.0115	0.172854	-0.0273027
		0	0		20.8171	0.17221	-0.00156097			20.9866	0.177584	0.0140602			22.0115	0.172854	-0.0249632
		0	0		21.1424	0.17296	-0.00156097			20.9866	0.177965	0.0140602			22.0115	0.173605	-0.0265235
		0	0		21.1424	0.17296	-0.00156097			21.1194	0.178724	0.0140602			22.3475	0.173605	-0.0249632
		0	0		21.1424	0.174457	-0.00156097			21.2522	0.179486	0.012498			22.3475	0.174354	-0.0249632
		0	0		21.4677	0.174457	-0.00156097			21.2522	0.180245	0.012498			22.3475	0.17473	-0.024182
		0	0		21.4677	0.17483	-0.0046829			21.2522	0.180245	0.012498			22.6836	0.175854	-0.0234029
		0	0		21.4677	0.175205	-0.00156097			21.2522	0.181007	0.0140602			22.6836	0.176605	-0.0234029
		0	0		21.9556	0.176328	0			21.5179	0.181388	0.0140602			23.0196	0.177354	-0.0234029
		0	0		21.9556	0.177078	0			21.5179	0.182528	0.0140602			23.0196	0.17773	-0.0234029
		0	0		22.1182	0.177825	-0.00156097			21.7835	0.182528	0.0148403			23.3557	0.178105	-0.024182
		0	0		22.1182	0.1782	-0.00156097			21.7835	0.183668	0.0140602			23.3557	0.178854	-0.0296442
		0	0		22.1182	0.178948	-0.00234247			21.7835	0.184809	0.0140602			23.5237	0.179605	-0.0296442
		0	0		22.1182	0.178948	-0.00234247			22.0492	0.184809	0.0140602			23.5237	0.180354	-0.0296442
		0	0		22.2808	0.180073	-0.00234247			21.7835	0.185189	0.0132781			23.5237	0.180729	-0.0296442
		0	0		22.4435	0.180446	-0.00234247			22.0492	0.18557	0.0140602			23.8598	0.18148	-0.0296442
		0	0		22.4435	0.181195	-0.00234247			21.7835	0.18633	0.0140602			24.0278	0.181854	-0.028865
		0	0		22.7687	0.181943	-0.00234247			22.0492	0.187091	0.0140602			24.0278	0.182605	-0.0280838
		0	0		22.7687	0.182318	-0.00234247			22.0492	0.187851	0.0140602			24.0278	0.182605	-0.0265235
		0	0		22.7687	0.182693	-0.00156097			22.3148	0.188612	0.0140602			24.0278	0.183729	-0.0265235
		0	0		22.7687	0.183068	-0.00156097			22.3148	0.188612	0.0140602			24.3638	0.184105	-0.0265235
		0	0		22.7687	0.184565	-0.00156097			22.4477	0.189372	0.0140602			24.3638	0.184478	-0.0249632
		0	0		23.094	0.184565	-0.00156097			22.5805	0.190134	0.012498			24.5319	0.184854	-0.0249632
		0	0		23.094	0.184938	-0.00156097			22.8462	0.190893	0.012498			24.6999	0.186353	-0.0249632
		0	0		23.2567	0.185688	-0.00156097			22.8462	0.190893	0.012498			24.8679	0.186729	-0.0257423
		0	0		23.4193	0.186436	-0.00156097			22.979	0.192033	0.0140602			25.0359	0.187478	-0.0273027
		0	0		23.4193	0.18756	-0.00312193			23.1118	0.192414	0.0140602			25.0359	0.187853	-0.0265235
		0	0		23.4193	0.18756	-0.00312193			23.2446	0.193174	0.012498			25.0359	0.188604	-0.0273027
		0	0		23.4193	0.188308	-0.00312193			23.3775	0.193555	0.012498			25.0359	0.188604	-0.0280838
		0	0		23.7446	0.189056	-0.00546236			23.3775	0.193935	0.012498			25.372	0.189729	-0.0280838
		0	0		23.9072	0.189431	-0.00546236			23.6431	0.194695	0.012498			25.372	0.190853	-0.0280838
		0	0		24.0698	0.189806	-0.00312193			23.9088	0.195457	0.0140602			25.7081	0.190853	-0.0265235
		0	0		24.0698	0.190928	-0.00312193			23.9088	0.196216	0.0140602			25.7081	0.190853	-0.0265235
		0	0		24.0698	0.191678	-0.00390139			23.9088	0.196216	0.0140602			25.7081	0.191978	-0.0257423
		0	0		24.0698	0.192051	-0.00390139			24.0416	0.197358	0.0140602			25.7081	0.192729	-0.024182
		0	0		24.0698	0.192051	-0.00312193			24.0416	0.197737	0.0140602			25.8761	0.193477	-0.024182
		0	0		24.3951	0.192426	-0.00312193			24.0416	0.198499	0.0140602			26.0441	0.194228	-0.0265235
		0	0		24.3951	0.193549	-0.00312193			24.4401	0.19888	0.0140602			26.2121	0.194602	-0.0280838
		0	0		24.5577	0.194298	-0.0046829			24.4401	0.199639	0.0140602			26.3801	0.194602	-0.0280838
		0	0		24.7203	0.194673	-0.0046829			24.5729	0.20078	0.0140602			26.5482	0.195728	-0.0280838
		0	0		24.7203	0.195046	-0.0046829			24.4401	0.201541	0.0140602			26.7162	0.196477	-0.0280838
		0	0		24.7203	0.196171	-0.0046829			24.4401	0.20192	0.0140602			26.7162	0.197228	-0.0296442
		0	0		24.883	0.196544	-0.0046829			24.4401	0.202301	0.0140602			26.7162	0.197602	-0.028865
		0	0		25.0456	0.196919	-0.00390139			24.7057	0.202301	0.0140602			26.7162	0.197602	-0.0296442
		0	0		25.0456	0.198416	-0.00312193			24.7057	0.203822	0.0140602			26.7162	0.198353	-0.0296442
		0	0		25.0456	0.198416	-0.00156097			24.7057	0.203822	0.0140602			27.0523	0.199477	-0.0327648
		0	0		25.3709	0.199164	-0.000781506			24.9714	0.204583	0.0140602			27.0523	0.199853	-0.0327648
		0	0		25.5335	0.199914	0.00936579			24.9714	0.205343	0.0140602			27.0523	0.200977	-0.0327648
		0	0		25.5335	0.199914	0.00936579			25.237	0.205343	0.0140602			27.2203	0.200977	-0.033544
		0	0		25.6962	0.201036	0.00936579			25.3699	0.206864	0.012498			27.2203	0.201726	-0.033544
		0	0		25.8588	0.201411	0.00936579			25.5027	0.207245	0.012498			27.2203	0.202477	-0.0312045
		0	0		25.8588	0.202159	0.00936579			25.5027	0.207626	0.012498			27.5563	0.203226	-0.0312045
		0	0		25.6962	0.202534	0.00936579			25.5027	0.208004	0.0140602			27.5563	0.203226	-0.0312045
		0	0		25.6962	0.203657	0.00936579			25.5027	0.209147	0.0148403			27.5563	0.204352	-0.0319836
		0	0		26.0214	0.203657	0.00936579			25.7683	0.209906	0.0148403			27.5563	0.204352	-0.0312045
		0	0		26.0214	0.204031	0.00936579			25.9012	0.210668	0.0148403			27.5563	0.205852	-0.0312045
		0	0		26.3467	0.205154	0.00936579			26.034	0.211047	0.0148403			27.5563	0.205852	-0.028865
		0	0		26.3467	0.205154	0.00936579			26.034	0.211427	0.0140602			27.7244	0.206601	-0.0312045
		0	0		26.5093	0.206279	0.00936579			26.2996	0.212189	0.0156204			27.7244	0.206601	-0.0312045
		0	0		26.672	0.206652	0.00936579			26.5653	0.212949	0.0156204			27.7244	0.208101	-0.0312045
		0	0		26.672	0.207401	0.0101453			26.5653	0.21371	0.0156204			27.5563	0.208477	-0.0319836
		0	0		26.672	0.208149	0.0101453			26.5653	0.214089	0.0148403			27.3883	0.208852	-0.0312045
		0	0		26.672	0.208149	0.00936579			26.5653	0.21447	0.0140602			27.5563	0.209601	-0.0327648
		0	0		26.8346	0.209647	0.00936579			26.5653	0.215229	0.0140602			27.5563	0.210352	-0.0312045
		0	0		26.9972	0.210022	0.00936579			26.9638	0.215229	0.0140602			27.7244	0.210725	-0.0312045
		0	0		26.9972	0.210769	0.00936579			26.9638	0.21561	0.0140602			27.7244	0.211852	-0.0312045
		0	0		26.9972	0.211144	0.00936579			26.9638	0.21675	0.0164025			27.7244	0.211852	-0.0304254
		0	0		26.9972	0.211519	0.00936579			27.0966	0.217131	0.0164025			27.7244	0.212225	-0.0304254
		0	0		26.9972	0.212642	0.0109247			27.0966	0.217512	0.0109337			27.7244	0.213352	-0.0304254
		0	0		27.1599	0.212642	0.0109247			27.3622	0.218652	0.0109337			28.0604	0.213352	-0.0327648
		0	0		27.3225	0.213017	0.0109247			27.3622	0.219033	0.0109337			28.0604	0.214101	-0.0296442
		0	0		27.3225	0.213764	0.0140487			27.3622	0.220173	0.012498			28.0604	0.21485	-0.0312045
		0	0		27.6478	0.214139	0.0140487			27.3622	0.220173	0.012498			28.0604	0.215601	-0.0296442
		0	0		27.6478	0.214889	0.0101453			27.4951	0.220935	0.0140602			28.3965	0.215976	-0.0296442
		0	0		27.973	0.215637	0.00936579			27.8936	0.222075	0.0140602			28.3965	0.2171	-0.0296442
		0	0		27.973	0.216012	0.00936579			27.8936	0.222075	0.0171826			28.7325	0.2171	-0.0296442
		0	0		27.973	0.217134	0.00936579			27.8936	0.222835	0.0171826			28.7325	0.217849	-0.0304254
		0	0		27.973	0.217134	0.0101453			27.8936	0.223596	0.012498			28.7325	0.218225	-0.0312045
		0	0		27.973	0.218632	0.0109247			28.1592	0.224356	0.012498			29.0686	0.2186	-0.0304254
		0	0		27.973	0.218632	0.0101453			28.1592	0.224737	0.012498			29.2366	0.2186	-0.0327648
		0	0		28.1357	0.22013	0.00936579			28.1592	0.225496	0.0140602			29.2366	0.2201	-0.0312045
		0	0		28.2983	0.22013	0.00936579			28.292	0.225877	0.0140602			29.4046	0.220476	-0.0327648
		0	0		28.6236	0.22013	0.00936579			28.4249	0.225877	0.012498			29.4046	0.2216	-0.0343252
		0	0		28.6236	0.220877	0.00936579			28.6905	0.226639	0.0117158			29.4046	0.222349	-0.0343252
		0	0		28.6236	0.221627	0.00936579			28.6905	0.227398	0.0117158			29.7407	0.222725	-0.0343252
		0	0		28.6236	0.222002	0.00936579			28.9562	0.228539	0.0117158			29.7407	0.2231	-0.0343252
		0	0		28.9488	0.223125	0.0109247			28.9562	0.228919	0.0117158			30.0767	0.223849	-0.0343252
		0	0		28.9488	0.2235	0.00936579			28.9562	0.2293	0.0117158			30.0767	0.2246	-0.0343252
		0	0		29.2741	0.224247	0.0101453			28.9562	0.230441	0.0140602			30.0767	0.225349	-0.0343252
		0	0		29.2741	0.224622	0.0101453			28.9562	0.231202	0.0140602			30.4128	0.225724	-0.0296442
		0	0		29.2741	0.224997	0.0109247			29.2218	0.231202	0.0132781			30.4128	0.2261	-0.0343252
		0	0		29.2741	0.22537	0.0109247			29.2218	0.231962	0.012498			30.4128	0.226849	-0.0374458
		0	0		29.2741	0.22612	0.0124877			29.4875	0.232343	0.012498			30.7489	0.2276	-0.0374458
		0	0		29.2741	0.227617	0.0117062			29.6203	0.233102	0.012498			30.7489	0.228349	-0.0351043
		0	0		29.2741	0.227617	0.0117062			29.7531	0.234242	0.0109337			31.0849	0.228724	-0.0351043
		0	0		29.5994	0.228365	0.00936579			30.0188	0.234242	0.0140602			31.0849	0.2291	-0.0343252
		0	0		29.762	0.22874	0.00936579			30.0188	0.234623	0.012498			31.4209	0.2291	-0.033544
		0	0		29.762	0.229863	0.00936579			30.1516	0.235385	0.012498			31.4209	0.2306	-0.033544
		0	0		29.9246	0.230237	0.00936579			30.1516	0.235764	0.012498			31.925	0.2306	-0.0358855
		0	0		29.9246	0.230612	0.00936579			30.1516	0.236906	0.012498			32.0931	0.231349	-0.0358855
		0	0		30.0873	0.230985	0.00936579			30.2844	0.237665	0.012498			32.0931	0.232098	-0.0374458
		0	0		30.2499	0.23211	0.00936579			30.2844	0.238046	0.012498			32.0931	0.232848	-0.0374458
		0	0		30.2499	0.232858	0.00936579			30.4173	0.238806	0.0140602			32.0931	0.232848	-0.0374458
		0	0		30.2499	0.232858	0.00546236			30.4173	0.239187	0.0140602			32.0931	0.233597	-0.0358855
		0	0		30.4125	0.233607	0.00546236			30.8158	0.239948	0.012498			32.0931	0.234348	-0.0358855
		0	0		30.5752	0.23398	0.00936579			30.8158	0.240327	0.012498			32.4291	0.235097	-0.0358855
		0	0		30.9004	0.235105	0.00936579			30.5501	0.241089	0.012498			32.7652	0.235473	-0.0358855
		0	0		30.9004	0.235853	0.00936579			30.5501	0.241848	0.012498			32.7652	0.236597	-0.0358855
		0	0		30.9004	0.235853	0.00936579			30.8158	0.24261	0.012498			32.9332	0.236597	-0.0358855
		0	0		31.2257	0.236603	0.00936579			31.0814	0.242988	0.012498			33.1012	0.237348	-0.0358855
		0	0		31.2257	0.236975	0.00936579			31.0814	0.243369	0.0101536			33.1012	0.238848	-0.0358855
		0	0		31.2257	0.237725	0.00936579			31.347	0.244131	0.0101536			33.2692	0.238848	-0.0374458
		0	0		31.2257	0.238848	0.00936579			31.6127	0.24489	0.0109337			33.4373	0.239597	-0.0390061
		0	0		31.2257	0.239598	0.00936579			31.6127	0.245652	0.0109337			33.4373	0.239972	-0.0390061
		0	0		31.2257	0.239971	0.00780483			31.6127	0.246031	0.0109337			33.4373	0.240348	-0.0390061
		0	0		31.3883	0.239971	0.00936579			31.8784	0.246411	0.0140602			33.6053	0.241097	-0.0390061
		0	0		31.3883	0.241093	0.00936579			31.8784	0.247552	0.0140602			33.7733	0.242221	-0.0390061
		0	0		31.7136	0.241468	0.00936579			31.8784	0.247933	0.0140602			33.7733	0.242597	-0.0390061
		0	0		31.7136	0.242218	0.00624386			32.144	0.248313	0.0140602			33.7733	0.243348	-0.0390061
		0	0		31.8762	0.242591	0.00624386			32.144	0.248694	0.0140602			33.7733	0.243723	-0.0390061
		0	0		32.2015	0.243341	0.00702332			32.144	0.249454	0.012498			33.7733	0.244097	-0.0390061
		0	0		32.2015	0.244088	0.00936579			32.2768	0.250594	0.0117158			33.7733	0.244848	-0.0390061
		0	0		32.2015	0.244838	0.00936579			32.4097	0.250975	0.012498			33.7733	0.245221	-0.0390061
		0	0		32.2015	0.244838	0.00936579			32.4097	0.252115	0.0140602			34.1094	0.245597	-0.0390061
		0	0		32.3641	0.245961	0.00936579			32.4097	0.252115	0.0140602			33.9414	0.247097	-0.0390061
		0	0		32.3641	0.245961	0.00936579			32.6753	0.252877	0.0117158			34.1094	0.247097	-0.0390061
		0	0		32.3641	0.246711	0.00936579			32.8081	0.253258	0.0117158			34.1094	0.247847	-0.0405665
		0	0		32.3641	0.247083	0.00780483			32.941	0.254017	0.012498			34.1094	0.247847	-0.0390061
		0	0		32.5268	0.247833	-0.00156097			32.941	0.254017	0.0140602			33.7733	0.248596	-0.0405665
		0	0		32.8521	0.248581	-0.00156097			32.941	0.255538	0.0140602			33.7733	0.249721	-0.0405665
		0	0		32.8521	0.248956	-0.00312193			33.2066	0.255538	0.0140602			34.1094	0.249721	-0.0421268
		0	0		32.8521	0.250453	-0.00312193			33.2066	0.256298	0.0140602			34.1094	0.250847	-0.0421268
		0	0		33.1773	0.250828	-0.00312193			33.4723	0.256679	0.0140602			34.4454	0.251221	-0.0421268
		0	0		33.1773	0.250828	-0.00156097			33.4723	0.25744	0.0140602			34.7815	0.252347	-0.0413456
		0	0		33.1773	0.251201	-0.00156097			33.4723	0.257819	0.012498			34.7815	0.252721	-0.0413456
		0	0		33.34	0.252326	-0.00234247			33.4723	0.258581	0.012498			34.7815	0.253096	-0.0405665
		0	0		33.5026	0.253074	-0.00312193			33.7379	0.258961	0.012498			34.7815	0.253472	-0.0405665
		0	0		33.5026	0.253823	-0.00234247			34.0036	0.260102	0.012498			34.7815	0.254596	-0.0405665
		0	0		33.5026	0.254196	-0.00312193			34.0036	0.260482	0.012498			35.2856	0.254596	-0.0413456
		0	0		33.8279	0.254571	-0.00312193			34.0036	0.261242	0.0109337			35.2856	0.255345	-0.0413456
		0	0		33.8279	0.254571	-0.00312193			34.2692	0.262004	0.0109337			35.4536	0.25572	-0.0405665
		0	0		33.8279	0.256069	-0.00312193			34.2692	0.262382	0.0109337			35.7896	0.256845	-0.0405665
		0	0		34.1531	0.256444	-0.00234247			34.5349	0.262763	0.0109337			35.7896	0.256845	-0.0405665
		0	0		34.3157	0.256818	-0.00234247			34.5349	0.262763	0.0109337			36.1257	0.257971	-0.0390061
		0	0		34.4784	0.257566	-0.00234247			34.5349	0.264665	0.0109337			36.2937	0.258345	-0.0390061
		0	0		34.4784	0.258314	-0.00156097			34.6677	0.265044	0.012498			36.4617	0.259096	-0.0358855
		0	0		34.4784	0.258314	-0.00312193			34.6677	0.265805	0.012498			36.4617	0.259096	-0.0358855
		0	0		34.4784	0.259439	-0.00234247			34.8005	0.266186	0.0109337			36.6298	0.259845	-0.0382249
		0	0		34.4784	0.259812	-0.00234247			35.0662	0.266946	0.0109337			36.7978	0.261345	-0.0390061
		0	0		34.641	0.260186	-0.00156097			35.0662	0.267327	0.0109337			36.9658	0.261345	-0.0421268
		0	0		34.8036	0.261309	-0.00156097			35.199	0.268467	0.0101536			36.9658	0.262096	-0.0429059
		0	0		34.8036	0.261684	-0.00156097			35.3318	0.268467	0.0101536			37.3019	0.262845	-0.0436851
		0	0		35.1289	0.262807	-0.00156097			35.3318	0.269228	0.0109337			37.3019	0.263595	-0.0452454
		0	0		35.1289	0.263182	-0.00156097			35.3318	0.269988	0.012498			37.3019	0.263969	-0.0460266
		0	0		35.1289	0.263931	-0.00156097			35.3318	0.270369	0.012498			37.4699	0.26472	-0.0460266
		0	0		35.1289	0.264304	-0.00156097			35.5975	0.27075	0.0117158			37.806	0.265095	-0.0444663
		0	0		35.4542	0.264304	-0.00156097			35.5975	0.27189	0.0117158			37.974	0.265844	-0.0429059
		0	0		35.4542	0.265802	-0.00156097			35.7303	0.27189	0.0140602			37.974	0.266595	-0.0429059
		0	0		35.6168	0.266552	-0.000781506			35.8631	0.27303	0.0140602			37.974	0.266969	-0.0421268
		0	0		35.7795	0.266552	-0.000781506			36.1288	0.273411	0.0101536			38.142	0.26772	-0.0421268
		0	0		35.7795	0.266926	0			36.3945	0.27379	0.0101536			38.4781	0.268095	-0.0421268
		0	0		35.7795	0.268049	0			36.3945	0.274932	0.0101536			38.4781	0.268844	-0.0390061
		0	0		35.7795	0.268049	-0.00156097			36.3945	0.275313	0.00937142			38.6461	0.269595	-0.0390061
		0	0		36.1047	0.268797	-0.00156097			36.5273	0.275313	0.00859132			38.8141	0.269595	-0.0390061
		0	0		36.1047	0.269547	-0.00156097			36.6601	0.276073	0.00937142			38.6461	0.270719	-0.0413456
		0	0		36.1047	0.269921	0.00077946			36.6601	0.277594	0.0101536			38.8141	0.271095	-0.0421268
		0	0		36.43	0.271417	-0.00156097			36.7929	0.277594	0.0101536			38.8141	0.271844	-0.0421268
		0	0		36.43	0.271417	0.00077946			36.7929	0.278353	0.0109337			38.9822	0.272219	-0.0429059
		0	0		36.43	0.271792	0			36.7929	0.278734	0.0101536			39.1502	0.272968	-0.0429059
		0	0		36.43	0.272915	0			37.0586	0.279874	0.0101536			39.4862	0.273344	-0.0429059
		0	0		36.7553	0.273289	-0.000781506			37.0586	0.279874	0.0101536			39.4862	0.274095	-0.0444663
		0	0		36.9179	0.273664	-0.00156097			37.1914	0.281017	0.0101536			39.4862	0.274844	-0.0452454
		0	0		37.0805	0.274039	-0.000781506			37.1914	0.281396	0.0101536			39.4862	0.275219	-0.0452454
		0	0		37.0805	0.275162	-0.00156097			37.1914	0.282157	0.0101536			39.4862	0.275968	-0.0452454
		0	0		37.0805	0.27591	-0.000781506			37.5899	0.282157	0.0101536			39.9903	0.276344	-0.0460266
		0	0		37.0805	0.27591	-0.00156097			37.5899	0.283297	0.00859132			39.9903	0.277093	-0.0460266
		0	0		37.0805	0.276285	-0.00156097			37.5899	0.283678	0.0101536			40.1583	0.277468	-0.0460266
		0	0		37.5684	0.277407	-0.0046829			37.5899	0.284059	0.00702907			40.1583	0.278592	-0.0468057
		0	0		37.5684	0.278532	-0.00546236			37.7227	0.284819	0.0101536			40.1583	0.278592	-0.0491472
		0	0		37.5684	0.278532	-0.00546236			37.9884	0.285578	0.0101536			40.1583	0.279719	-0.0491472
		0	0		37.5684	0.27928	-0.00546236			37.9884	0.28634	0.0117158			40.3264	0.280092	-0.0491472
		0	0		37.7311	0.27928	-0.00546236			38.1212	0.28672	0.0117158			40.8304	0.281219	-0.0491472
		0	0		37.7311	0.280777	-0.00624386			38.254	0.287099	0.0109337			40.8304	0.281219	-0.0499264
		0	0		37.7311	0.280777	-0.00624386			38.3868	0.28748	0.0109337			40.8304	0.281968	-0.0499264
		0	0		38.0563	0.281525	-0.00624386			38.7853	0.288242	0.0109337			40.8304	0.282343	-0.0507076
		0	0		38.0563	0.2819	-0.0046829			38.7853	0.289001	0.0101536			40.8304	0.283468	-0.0507076
		0	0		38.0563	0.282275	-0.0046829			39.051	0.290142	0.00859132			40.9985	0.283468	-0.0507076
		0	0		38.219	0.283023	-0.0046829			39.051	0.290142	0.00859132			40.9985	0.284592	-0.0507076
		0	0		38.219	0.283772	-0.0046829			39.051	0.291284	0.00859132			41.1665	0.284968	-0.0514867
		0	0		38.3816	0.28452	-0.00390139			39.3166	0.291284	0.00780917			41.1665	0.285343	-0.0514867
		0	0		38.3816	0.284895	-0.00390139			39.3166	0.292043	0.00780917			41.1665	0.286092	-0.0514867
		0	0		38.3816	0.286018	-0.00390139			39.3166	0.292043	0.00780917			41.5025	0.286467	-0.0514867
		0	0		38.8695	0.286018	-0.00312193			39.3166	0.293184	0.00859132			41.5025	0.287216	-0.0522679
		0	0		38.8695	0.287142	-0.00390139			39.3166	0.293565	0.00859132			41.5025	0.287592	-0.0522679
		0	0		38.8695	0.287515	-0.00312193			39.5823	0.294705	0.00859132			41.8386	0.288343	-0.0499264
		0	0		39.0321	0.28789	-0.00234247			39.5823	0.295086	0.00859132			42.0066	0.289092	-0.0499264
		0	0		39.0321	0.288265	-0.00234247			39.8479	0.296226	0.00937142			42.1746	0.289843	-0.0499264
		0	0		39.0321	0.289388	-0.00390139			39.8479	0.296226	0.00937142			42.1746	0.290216	-0.0522679
		0	0		39.3574	0.290135	-0.00390139			40.1136	0.296988	0.00937142			42.3427	0.290592	-0.0546074
		0	0		39.52	0.290135	-0.0046829			40.3793	0.297366	0.00937142			42.3427	0.291716	-0.0546074
		0	0		39.6827	0.290885	-0.0046829			40.3793	0.298888	0.00780917			42.6787	0.292092	-0.0546074
		0	0		40.0079	0.29126	-0.00546236			40.3793	0.299268	0.00937142			42.8468	0.292841	-0.0546074
		0	0		39.6827	0.292758	-0.00624386			40.6449	0.299649	0.00859132			42.8468	0.293216	-0.0546074
		0	0		39.6827	0.292758	-0.00624386			40.6449	0.300409	0.00937142			42.8468	0.293592	-0.0538282
		0	0		39.6827	0.293505	-0.00624386			40.6449	0.300409	0.00859132			42.8468	0.294716	-0.053047
		0	0		40.0079	0.294255	-0.00624386			40.7777	0.301551	0.00859132			42.8468	0.294716	-0.0514867
		0	0		40.1706	0.294628	-0.00624386			40.7777	0.301551	0.00859132			43.1828	0.295467	-0.0499264
		0	0		40.1706	0.295003	-0.00624386			40.9106	0.302311	0.00859132			43.1828	0.296591	-0.0460266
		0	0		40.3332	0.295753	-0.00624386			40.9106	0.303072	0.00780917			43.1828	0.296591	-0.0460266
		0	0		40.3332	0.296875	-0.00624386			41.1762	0.303832	0.00780917			43.0148	0.29734	-0.0483661
		0	0		40.3332	0.296875	-0.00624386			41.1762	0.303832	0.00780917			42.8468	0.297716	-0.0499264
		0	0		40.4958	0.297623	-0.00624386			41.4419	0.304972	0.00702907			42.8468	0.298091	-0.0499264
		0	0		40.9837	0.298373	-0.00624386			41.4419	0.305353	0.00702907			42.8468	0.299591	-0.0499264
		0	0		40.9837	0.298746	-0.00624386			41.7075	0.306493	0.00780917			42.8468	0.299967	-0.0499264
		0	0		40.9837	0.299121	-0.00624386			41.7075	0.306874	0.0101536			42.8468	0.30034	-0.0514867
		0	0		40.8211	0.300245	-0.00546236			41.9732	0.307255	0.0101536			43.1828	0.300716	-0.0522679
		0	0		40.8211	0.300993	-0.00546236			42.106	0.308014	0.00937142			43.5188	0.301466	-0.0522679
		0	0		41.309	0.301741	-0.00546236			42.2388	0.308395	0.00859132			43.5188	0.302215	-0.053047
		0	0		41.309	0.301741	-0.00546236			42.2388	0.308776	0.00859132			43.5188	0.302591	-0.0514867
		0	0		41.309	0.302866	-0.00624386			42.3716	0.309535	0.00859132			43.5188	0.304091	-0.053047
		0	0		41.309	0.302866	-0.00624386			42.3716	0.310676	0.00859132			43.5188	0.304091	-0.053047
		0	0		41.4716	0.303988	-0.00390139			42.3716	0.311057	0.00859132			44.191	0.304466	-0.053047
		0	0		41.6343	0.303988	-0.00390139			42.5045	0.311437	0.00859132			44.191	0.30484	-0.0499264
		0	0		41.6343	0.304736	-0.00390139			42.7701	0.312197	0.00624693			44.191	0.305964	-0.0499264
		0	0		41.9595	0.305486	-0.00390139			43.0358	0.312959	0.00702907			44.527	0.30634	-0.0514867
		0	0		42.1222	0.305861	-0.00390139			43.0358	0.313718	0.00702907			44.8631	0.307091	-0.0522679
		0	0		42.1222	0.306983	-0.00390139			43.0358	0.314099	0.00702907			44.8631	0.30784	-0.0522679
		0	0		42.1222	0.307358	-0.00312193			43.0358	0.31448	0.00780917			45.3671	0.308215	-0.0522679
		0	0		42.2848	0.307358	-0.00312193			43.3014	0.316001	0.00859132			45.5352	0.308591	-0.0522679
		0	0		42.2848	0.308856	-0.00312193			43.4343	0.316001	0.00859132			45.8712	0.309339	-0.053047
		0	0		42.2848	0.308856	-0.00624386			43.5671	0.31638	0.00859132			46.0393	0.309715	-0.053047
		0	0		42.4475	0.309978	-0.00780483			43.6999	0.31638	0.00780917			46.0393	0.311215	-0.0538282
		0	0		42.4475	0.309978	-0.00780483			43.8327	0.317901	0.00624693			46.2073	0.311215	-0.053047
		0	0		42.6101	0.310726	-0.00780483			43.8327	0.317901	0.00624693			46.3753	0.311964	-0.0538282
		0	0		42.7727	0.311849	-0.00780483			43.8327	0.318662	0.00546683			46.3753	0.312715	-0.0514867
		0	0		42.9354	0.312224	-0.00780483			43.8327	0.319422	0.00546683			46.3753	0.313464	-0.0499264
		0	0		42.9354	0.312224	-0.00858429			44.0984	0.320183	0.00546683			46.7114	0.313839	-0.0499264
		0	0		42.9354	0.313721	-0.00780483			44.0984	0.320564	0.00624693			46.7114	0.314215	-0.0507076
		0	0		43.2606	0.313721	-0.00780483			44.3641	0.321324	0.00624693			46.7114	0.314964	-0.0507076
		0	0		43.2606	0.314096	-0.00780483			44.3641	0.321705	0.00468468			46.8794	0.315339	-0.0522679
		0	0		43.5859	0.314844	-0.00936579			44.3641	0.322464	0.00468468			47.2154	0.316088	-0.0522679
		0	0		43.5859	0.314844	-0.00936579			44.4969	0.322845	0.00468468			47.2154	0.316088	-0.0522679
		0	0		43.5859	0.315969	-0.00936579			44.6297	0.323606	0.00468468			47.3835	0.317588	-0.0522679
		0	0		43.9111	0.316342	-0.00936579			44.6297	0.324747	0.00468468			47.5515	0.317588	-0.0538282
		0	0		44.0738	0.317839	-0.0101453			44.8953	0.324747	0.00468468			47.5515	0.318714	-0.0538282
		0	0		44.2364	0.318214	-0.00936579			44.8953	0.325887	0.00468468			47.5515	0.319088	-0.0538282
		0	0		44.2364	0.318589	-0.0101453			44.8953	0.326268	0.00312244			47.8876	0.320214	-0.0499264
		0	0		44.2364	0.319711	-0.00936579			44.8953	0.326647	0.00312244			47.8876	0.320588	-0.0499264
		0	0		44.2364	0.319711	-0.0101453			45.2938	0.327028	0.00312244			48.0556	0.321339	-0.0522679
		0	0		44.2364	0.320459	-0.00858429			45.4266	0.328168	0.00390459			48.0556	0.321339	-0.0522679
		0	0		44.2364	0.321209	-0.0101453			45.5595	0.328549	0.00390459			48.2236	0.322088	-0.0546074
		0	0		44.5617	0.321957	-0.00858429			45.5595	0.32931	0.00390459			48.2236	0.322839	-0.0546074
		0	0		44.7243	0.321957	-0.0109268			45.6923	0.33007	0.000780098			48.2236	0.323963	-0.0561677
		0	0		44.7243	0.323081	-0.0109268			45.6923	0.330451	0.000780098			48.2236	0.324339	-0.0561677
		0	0		44.887	0.323081	-0.0109268			45.8251	0.330831	0.00156224			48.2236	0.324712	-0.0561677
		0	0		45.2122	0.324204	-0.0101453			45.958	0.33121	0.00156224			48.2236	0.325463	-0.0546074
		0	0		45.2122	0.324952	-0.0101453			45.958	0.331972	0.00468468			48.3916	0.325838	-0.0538282
		0	0		45.3749	0.325702	-0.0101453			46.2236	0.333112	0.00468468			48.3916	0.326587	-0.0538282
		0	0		45.5375	0.325702	-0.0101453			46.2236	0.333874	0.00390459			48.2236	0.326587	-0.0538282
		0	0		45.5375	0.326077	-0.0124877			46.2236	0.333874	0.00390459			48.2236	0.328087	-0.0538282
		0	0		45.5375	0.326824	-0.0124877			46.3564	0.334633	0.00312244			48.2236	0.328463	-0.053047
		0	0		45.5375	0.327947	-0.0124877			46.4893	0.335393	0.00312244			48.2236	0.329587	-0.053047
		0	0		45.5375	0.327947	-0.0124877			46.4893	0.335774	0.00312244			48.2236	0.329587	-0.053047
		0	0		45.8628	0.328697	-0.0124877			46.7549	0.336154	0.00312244			48.8957	0.330338	-0.0546074
		0	0		45.8628	0.329445	-0.0124877			46.8877	0.336916	0.00312244			48.8957	0.330712	-0.053047
		0	0		45.8628	0.330194	-0.0124877			47.0206	0.337675	0.00312244			48.8957	0.331463	-0.0546074
		0	0		45.8628	0.330942	-0.0124877			47.0206	0.338435	0.00156224			48.8957	0.331463	-0.0546074
		0	0		45.8628	0.330942	-0.0124877			47.0206	0.338816	0.00156224			48.8957	0.332962	-0.0546074
		0	0		46.188	0.331692	-0.0124877			47.1534	0.339956	0.00156224			49.2318	0.333336	-0.0546074
		0	0		46.188	0.332815	-0.0124877			47.4191	0.339956	0.00156224			49.2318	0.333336	-0.0546074
		0	0		46.5133	0.332815	-0.0117062			47.6847	0.340718	0.00156224			49.3998	0.334087	-0.0561677
		0	0		46.6759	0.333937	-0.0124877			47.8175	0.341477	0.000780098			49.5678	0.334838	-0.0561677
		0	0		46.8386	0.334687	-0.0124877			47.8175	0.342239	0.00156224			49.7358	0.335211	-0.0561677
		0	0		46.8386	0.33506	-0.0124877			47.9504	0.342239	0.000780098			49.9039	0.336336	-0.0553885
		0	0		46.8386	0.335435	-0.0124877			48.216	0.343379	0.000780098			49.9039	0.336336	-0.0546074
		0	0		46.8386	0.33581	-0.0117062			48.216	0.34376	0.000780098			50.2399	0.337087	-0.0546074
		0	0		46.8386	0.336932	-0.0124877			48.216	0.34452	0			50.2399	0.337836	-0.0546074
		0	0		47.1638	0.337307	-0.0117062			48.216	0.34452	0			50.2399	0.338587	-0.0561677
		0	0		47.1638	0.338055	-0.0140487			48.3488	0.346041	0.00312244			50.744	0.338587	-0.0561677
		0	0		47.3265	0.33843	-0.0109268			48.3488	0.346041	0.00312244			50.912	0.340086	-0.0561677
		0	0		47.3265	0.33918	-0.0109268			48.6145	0.347181	0.000780098			50.912	0.340086	-0.0561677
		0	0		47.4891	0.339553	-0.0109268			48.7473	0.347562	0			50.912	0.340086	-0.0569468
		0	0		47.4891	0.340675	-0.0109268			48.8801	0.347562	-0.000782146			50.912	0.341586	-0.0569468
		0	0		47.4891	0.340675	-0.0109268			49.1458	0.349083	-0.00312449			50.912	0.342711	-0.0561677
		0	0		47.8144	0.341425	-0.0101453			49.1458	0.349083	-0.00546888			50.912	0.342711	-0.0561677
		0	0		47.8144	0.3418	-0.0109268			49.1458	0.349844	-0.00546888			51.2481	0.343462	-0.0561677
		0	0		47.8144	0.342548	-0.0109268			49.2786	0.350223	-0.000782146			51.4161	0.344586	-0.0546074
		0	0		48.1396	0.343297	-0.0109268			49.4114	0.350604	-0.000782146			51.5841	0.344586	-0.0546074
		0	0		48.4649	0.34367	-0.0117062			49.4114	0.351366	-0.000782146			51.5841	0.345335	-0.0546074
		0	0		48.4649	0.34442	-0.0109268			49.4114	0.351366	-0.000782146			51.7522	0.346086	-0.0546074
		0	0		48.4649	0.344795	-0.0117062			49.6771	0.352887	-0.00156224			51.9202	0.346086	-0.0553885
		0	0		48.4649	0.345168	-0.0109268			49.9428	0.353646	-0.00156224			51.9202	0.346835	-0.0553885
		0	0		48.7902	0.346665	-0.0117062			49.9428	0.354027	-0.000782146			51.9202	0.34796	-0.0585072
		0	0		48.7902	0.34704	-0.0101453			49.9428	0.354787	-0.000782146			52.5923	0.34796	-0.0585072
		0	0		48.7902	0.34779	-0.0101453			50.2084	0.355548	-0.000782146			52.7603	0.34871	-0.0585072
		0	0		48.9528	0.348163	-0.0101453			50.2084	0.355927	-0.00156224			52.9284	0.349086	-0.0585072
		0	0		49.1154	0.348538	-0.0101453			50.2084	0.355927	-0.00156224			53.0964	0.35021	-0.0592883
		0	0		49.1154	0.348913	-0.0109268			50.4741	0.357069	-0.00312449			53.4324	0.350586	-0.0585072
		0	0		49.1154	0.350035	-0.0109268			50.7397	0.357448	-0.00312449			53.6004	0.351335	-0.0585072
		0	0		49.1154	0.350783	-0.0148282			51.0054	0.35821	-0.00312449			53.6004	0.351335	-0.0585072
		0	0		49.4407	0.350783	-0.0148282			51.0054	0.358969	-0.00390663			53.9365	0.352459	-0.0585072
		0	0		49.6033	0.351533	-0.0124877			51.0054	0.359731	-0.00312449			54.1045	0.35321	-0.057728
		0	0		49.9286	0.351908	-0.0124877			51.0054	0.360112	-0.00546888			54.1045	0.353584	-0.0561677
		0	0		49.9286	0.352656	-0.0124877			51.0054	0.36049	-0.00468673			54.2726	0.354335	-0.0546074
		0	0		49.9286	0.353778	-0.0124877			51.0054	0.361252	-0.00546888			54.2726	0.35471	-0.0538282
		0	0		50.0912	0.354153	-0.0124877			51.1382	0.362392	-0.00468673			54.6086	0.355084	-0.0483661
		0	0		50.0912	0.354903	-0.0124877			51.4038	0.362392	-0.00390663			54.9447	0.355834	-0.0483661
		0	0		50.2539	0.355276	-0.0124877			51.6695	0.363154	-0.00390663			54.9447	0.356583	-0.053047
		0	0		50.4165	0.355651	-0.0140487			51.8023	0.364294	-0.00546888			54.9447	0.356959	-0.0538282
		0	0		50.7418	0.3564	-0.0140487			51.8023	0.365054	-0.00546888			55.2807	0.35771	-0.0538282
		0	0		50.7418	0.3564	-0.0140487			51.9351	0.365054	-0.00390663			55.2807	0.35771	-0.0546074
		0	0		50.7418	0.357523	-0.0148282			52.068	0.365815	-0.00312449			55.4487	0.358834	-0.0546074
		0	0		51.067	0.358646	-0.0140487			52.068	0.366194	-0.00312449			55.4487	0.359583	-0.0561677
		0	0		51.067	0.358646	-0.0140487			52.068	0.366575	-0.00312449			55.6168	0.359959	-0.0569468
		0	0		51.067	0.359394	-0.0140487			52.068	0.367715	-0.00312449			55.6168	0.360334	-0.0569468
		0	0		51.2297	0.360143	-0.0140487			52.3336	0.368096	-0.00312449			55.9528	0.361834	-0.057728
		0	0		51.3923	0.360893	-0.0140487			52.3336	0.369236	-0.00703112			55.9528	0.361834	-0.0561677
		0	0		51.3923	0.361266	-0.0140487			52.4665	0.369236	-0.00781122			55.9528	0.36221	-0.0553885
		0	0		51.3923	0.361641	-0.0148282			52.5993	0.369998	-0.00781122			56.1209	0.362583	-0.0553885
		0	0		51.7176	0.362016	-0.0156097			52.5993	0.370379	-0.00781122			56.2889	0.363334	-0.0561677
		0	0		51.7176	0.362763	-0.0156097			52.7321	0.3719	-0.00781122			56.6249	0.364834	-0.0585072
		0	0		51.7176	0.363886	-0.0140487			53.1306	0.3719	-0.00546888			56.6249	0.364834	-0.0585072
		0	0		52.0429	0.363886	-0.0140487			53.1306	0.372279	-0.00546888			56.6249	0.365583	-0.0561677
		0	0		52.0429	0.365384	-0.0140487			53.3962	0.372659	-0.00546888			56.793	0.365583	-0.0561677
		0	0		52.0429	0.365384	-0.0156097			53.3962	0.373421	-0.00468673			56.793	0.366707	-0.0561677
		0	0		52.2055	0.365759	-0.0171686			53.3962	0.374561	-0.00468673			56.961	0.367083	-0.0561677
		0	0		52.3681	0.366881	-0.0171686			53.6619	0.37494	-0.00624898			57.129	0.367834	-0.0546074
		0	0		52.5308	0.366881	-0.0171686			53.9276	0.375702	-0.00781122			57.297	0.368207	-0.0546074
		0	0		52.5308	0.368379	-0.0148282			53.9276	0.375702	-0.00859337			57.297	0.368958	-0.0546074
		0	0		52.5308	0.368379	-0.0148282			54.1932	0.376463	-0.00937346			57.297	0.369334	-0.0561677
		0	0		52.5308	0.369129	-0.0148282			54.1932	0.377223	-0.00937346			57.465	0.370083	-0.0592883
		0	0		52.6934	0.369876	-0.0148282			54.7245	0.378363	-0.00781122			57.6331	0.370833	-0.0592883
		0	0		52.6934	0.369876	-0.0148282			54.7245	0.378744	-0.00781122			57.6331	0.370833	-0.0600675
		0	0		52.6934	0.370999	-0.0156097			54.7245	0.378744	-0.00781122			57.9691	0.371958	-0.0608487
		0	0		52.856	0.371374	-0.0156097			54.7245	0.379504	-0.00781122			57.9691	0.372331	-0.0608487
		0	0		53.0187	0.371749	-0.0179501			54.7245	0.380646	-0.00781122			57.9691	0.373082	-0.0608487
		0	0		53.0187	0.372124	-0.0179501			54.9902	0.381025	-0.00781122			57.9691	0.374207	-0.062409
		0	0		53.1813	0.372871	-0.0156097			55.2558	0.381406	-0.00781122			58.3052	0.374582	-0.062409
		0	0		53.3439	0.373621	-0.0140487			55.2558	0.382167	-0.00781122			58.3052	0.374582	-0.062409
		0	0		53.6692	0.373994	-0.0156097			55.3886	0.382546	-0.00781122			58.3052	0.375331	-0.0639693
		0	0		53.9944	0.374744	-0.0156097			55.5215	0.382927	-0.00781122			58.3052	0.376082	-0.062409
		0	0		53.9944	0.375867	-0.0171686			55.5215	0.383307	-0.00781122			58.3052	0.377207	-0.0600675
		0	0		53.9944	0.376616	-0.0156097			55.5215	0.384448	-0.0101536			58.3052	0.377207	-0.0600675
		0	0		53.9944	0.376616	-0.0156097			55.9199	0.385209	-0.00781122			58.3052	0.377582	-0.0608487
		0	0		53.9944	0.377364	-0.0156097			56.0528	0.385588	-0.00781122			58.3052	0.379082	-0.0608487
		0	0		54.3197	0.378114	-0.0156097			56.0528	0.386728	-0.00781122			58.4732	0.379457	-0.0608487
		0	0		54.3197	0.378114	-0.0156097			56.3184	0.387109	-0.00781122			58.6412	0.379831	-0.0608487
		0	0		54.645	0.378862	-0.0156097			56.3184	0.38749	-0.00781122			58.8093	0.380206	-0.0608487
		0	0		54.645	0.379609	-0.0171686			56.5841	0.387871	-0.00781122			58.9773	0.380957	-0.062409
		0	0		54.645	0.380734	-0.0171686			56.5841	0.38863	-0.00937346			59.3133	0.381706	-0.062409
		0	0		54.645	0.380734	-0.0187295			56.5841	0.389392	-0.00937346			59.3133	0.382082	-0.0631902
		0	0		54.645	0.381482	-0.0187295			56.8497	0.389392	-0.00781122			59.9855	0.382831	-0.0639693
		0	0		54.9703	0.381857	-0.019511			56.8497	0.391292	-0.00781122			59.9855	0.383206	-0.0639693
		0	0		55.1329	0.382605	-0.0171686			56.9826	0.391292	-0.00781122			60.1535	0.383955	-0.0639693
		0	0		55.1329	0.383354	-0.0179501			57.2482	0.391673	-0.00781122			60.4895	0.384331	-0.0639693
		0	0		55.2955	0.383354	-0.0156097			57.2482	0.392053	-0.0101536			60.4895	0.385082	-0.0639693
		0	0		55.2955	0.384102	-0.0156097			57.6467	0.393194	-0.0109357			60.6576	0.385831	-0.0639693
		0	0		55.4582	0.384852	-0.0156097			57.6467	0.393575	-0.0101536			60.8256	0.386206	-0.0655297
		0	0		55.6208	0.386349	-0.0156097			57.6467	0.394715	-0.0101536			60.8256	0.38733	-0.0655297
		0	0		55.7834	0.386349	-0.0171686			57.6467	0.394715	-0.0101536			60.9936	0.388081	-0.0639693
		0	0		55.7834	0.387097	-0.0171686			57.9123	0.395855	-0.0109357			60.6576	0.388081	-0.0639693
		0	0		55.9461	0.387097	-0.0156097			58.178	0.395855	-0.0109357			60.3215	0.388455	-0.0655297
		0	0		55.9461	0.388222	-0.0156097			58.178	0.396617	-0.012498			60.3215	0.389581	-0.06709
		0	0		55.9461	0.388595	-0.0156097			58.178	0.396996	-0.012498			60.6576	0.389955	-0.0686503
		0	0		56.1087	0.389717	-0.0156097			58.4436	0.397757	-0.00859337			61.1616	0.39033	-0.0686503
		0	0		56.2713	0.390092	-0.0171686			58.4436	0.398138	-0.00624898			61.6657	0.390706	-0.0678712
		0	0		56.5966	0.390092	-0.0171686			58.7093	0.399278	-0.00624898			62.0018	0.39183	-0.0678712
		0	0		56.9219	0.391215	-0.0171686			58.7093	0.399278	-0.00859337			62.0018	0.392206	-0.0686503
		0	0		56.9219	0.39159	-0.0171686			58.8421	0.400038	-0.0101536			62.3378	0.392581	-0.0694294
		0	0		56.9219	0.392712	-0.0156097			59.1078	0.40118	-0.0101536			62.3378	0.39333	-0.0702106
		0	0		56.9219	0.392712	-0.0156097			59.3734	0.40118	-0.0140602			62.3378	0.394079	-0.0702106
		0	0		56.9219	0.393087	-0.0156097			59.5063	0.401559	-0.0140602			62.3378	0.394454	-0.0702106
		0	0		57.2471	0.393837	-0.0156097			59.5063	0.40308	-0.0140602			62.3378	0.395579	-0.0725501
		0	0		57.2471	0.39496	-0.0156097			59.5063	0.403461	-0.0156224			62.3378	0.395954	-0.0702106
		0	0		57.2471	0.395335	-0.0156097			59.6391	0.403842	-0.0171847			62.3378	0.397079	-0.0702106
		0	0		57.4098	0.395708	-0.0156097			59.7719	0.404601	-0.0171847			62.3378	0.397079	-0.0702106
		0	0		57.5724	0.396082	-0.0156097			60.0376	0.404601	-0.0179648			62.3378	0.397454	-0.0702106
		0	0		57.8977	0.39758	-0.0156097			60.0376	0.405742	-0.0179648			62.6739	0.398205	-0.071771
		0	0		58.0603	0.39758	-0.0156097			60.3032	0.406503	-0.0171847			62.6739	0.39933	-0.071771
		0	0		58.0603	0.397955	-0.0187295			60.3032	0.406884	-0.0171847			62.8419	0.39933	-0.071771
		0	0		58.0603	0.398328	-0.0187295			60.436	0.407644	-0.0171847			63.682	0.400079	-0.0702106
		0	0		58.2229	0.399452	-0.0156097			60.5689	0.408405	-0.0187469			63.8501	0.40083	-0.0702106
		0	0		58.2229	0.399827	-0.0156097			60.5689	0.408405	-0.0187469			64.1861	0.401205	-0.0702106
		0	0		58.2229	0.400575	-0.0156097			60.8345	0.409545	-0.0187469			64.1861	0.401579	-0.071771
		0	0		58.3856	0.401323	-0.0187295			61.1002	0.410305	-0.0171847			64.3541	0.402703	-0.0702106
		0	0		58.5482	0.402073	-0.0202905			61.1002	0.410305	-0.0179648			64.3541	0.403454	-0.0702106
		0	0		58.5482	0.402073	-0.0218535			61.1002	0.411067	-0.0179648			64.3541	0.403829	-0.0702106
		0	0		58.8735	0.403195	-0.0218535			61.1002	0.411826	-0.0203092			64.3541	0.404578	-0.0686503
		0	0		58.8735	0.403945	-0.0218535			61.3658	0.412207	-0.0203092			64.3541	0.404954	-0.0709898
		0	0		58.8735	0.404318	-0.0218535			61.6315	0.412207	-0.0203092			64.3541	0.405703	-0.0709898
		0	0		58.8735	0.405068	-0.0218535			61.6315	0.412969	-0.019527			64.1861	0.406078	-0.0709898
		0	0		59.1987	0.405068	-0.0218535			61.8971	0.414488	-0.019527			64.1861	0.406829	-0.0709898
		0	0		59.1987	0.405816	-0.0218535			61.8971	0.414488	-0.019527			64.1861	0.407203	-0.0702106
		0	0		59.3614	0.40694	-0.0218535			61.8971	0.41563	-0.0210913			64.3541	0.407954	-0.0702106
		0	0		59.524	0.407313	-0.0218535			61.8971	0.416011	-0.0210913			64.6902	0.408329	-0.0702106
		0	0		59.524	0.407688	-0.019511			61.8971	0.41677	-0.0210913			65.0263	0.409454	-0.0702106
		0	0		59.8493	0.408811	-0.019511			62.1628	0.417151	-0.019527			65.6983	0.409829	-0.0686503
		0	0		60.1745	0.40956	-0.019511			62.1628	0.41753	-0.019527			65.6983	0.410578	-0.0678712
		0	0		60.1745	0.409933	-0.019511			62.4284	0.418291	-0.0203092			65.6983	0.410578	-0.0678712
		0	0		60.1745	0.410308	-0.0218535			62.4284	0.418672	-0.0203092			65.8664	0.411702	-0.0663108
		0	0		60.1745	0.410683	-0.0202905			62.5613	0.420572	-0.0218714			65.8664	0.412078	-0.0639693
		0	0		60.1745	0.411058	-0.0218535			62.6941	0.420572	-0.0218714			66.0344	0.412829	-0.0631902
		0	0		60.1745	0.411806	-0.0218535			62.6941	0.420572	-0.0218714			66.3705	0.413578	-0.0631902
		0	0		60.4998	0.412555	-0.0218535			63.0926	0.421334	-0.0226515			66.2024	0.413578	-0.06709
		0	0		60.4998	0.412555	-0.0218535			63.2254	0.422093	-0.0234337			66.2024	0.414327	-0.06709
		0	0		60.4998	0.413678	-0.022633			63.3582	0.422093	-0.0234337			65.6983	0.415078	-0.06709
		0	0		60.8251	0.414801	-0.0218535			63.6239	0.423236	-0.0210913			65.6983	0.415827	-0.0663108
		0	0		60.8251	0.415176	-0.0218535			63.7567	0.423614	-0.0210913			65.8664	0.415827	-0.0663108
		0	0		60.9877	0.415551	-0.0218535			63.7567	0.424376	-0.0218714			66.3705	0.417327	-0.0663108
		0	0		61.1503	0.416298	-0.022633			63.7567	0.425136	-0.0249959			66.5385	0.417327	-0.0655297
		0	0		61.313	0.417048	-0.0234145			64.0224	0.425516	-0.025776			67.3786	0.418077	-0.0678712
		0	0		61.4756	0.417796	-0.0234145			64.0224	0.426657	-0.025776			67.7147	0.418826	-0.0655297
		0	0		61.4756	0.417796	-0.0234145			64.0224	0.426657	-0.0242138			67.7147	0.418826	-0.0678712
		0	0		61.4756	0.418171	-0.0234145			64.0224	0.427418	-0.0234337			67.7147	0.419577	-0.0678712
		0	0		61.4756	0.419293	-0.0234145			64.288	0.427797	-0.0234337			67.7147	0.420326	-0.0678712
		0	0		61.4756	0.419668	-0.0234145			64.288	0.428939	-0.0234337			67.8827	0.421077	-0.0678712
		0	0		61.8009	0.420041	-0.0218535			64.288	0.428939	-0.0249959			68.0507	0.421826	-0.0694294
		0	0		62.1262	0.420791	-0.0218535			64.8193	0.430461	-0.0249959			68.0507	0.421826	-0.0694294
		0	0		62.1262	0.422289	-0.0234145			64.8193	0.430839	-0.0249959			68.0507	0.423326	-0.0639693
		0	0		62.2888	0.422289	-0.0234145			65.2178	0.43122	-0.0249959			68.0507	0.423702	-0.0639693
		0	0		62.2888	0.422663	-0.0234145			65.3506	0.431982	-0.0249959			67.8827	0.424077	-0.0639693
		0	0		62.2888	0.422663	-0.0234145			65.3506	0.432741	-0.0249959			67.8827	0.424826	-0.06709
		0	0		62.614	0.424161	-0.0234145			65.3506	0.432741	-0.025776			67.8827	0.425201	-0.06709
		0	0		62.614	0.424534	-0.0241939			65.3506	0.433503	-0.025776			68.0507	0.42595	-0.06709
		0	0		62.614	0.424534	-0.0241939			65.3506	0.434262	-0.025776			68.0507	0.426701	-0.06709
		0	0		62.7767	0.425658	-0.0249755			65.3506	0.435024	-0.0249959			68.8909	0.42745	-0.06709
		0	0		62.9393	0.426031	-0.0249755			65.6163	0.435024	-0.0242138			69.3949	0.427826	-0.06709
		0	0		63.1019	0.426406	-0.0249755			65.8819	0.435783	-0.0242138			69.3949	0.428577	-0.0678712
		0	0		63.2646	0.427529	-0.0249755			65.8819	0.436543	-0.0242138			69.563	0.428577	-0.0678712
		0	0		63.4272	0.428279	-0.0249755			65.8819	0.437685	-0.025776			69.731	0.429701	-0.0678712
		0	0		63.4272	0.428652	-0.0265364			66.1476	0.438066	-0.025776			70.067	0.429701	-0.0678712
		0	0		63.5898	0.429776	-0.0265364			66.1476	0.438826	-0.0265581			70.067	0.430826	-0.0686503
		0	0		63.5898	0.429776	-0.0265364			66.2804	0.439207	-0.0249959			70.067	0.431577	-0.0702106
		0	0		63.7525	0.431274	-0.0257549			66.2804	0.439585	-0.0265581			70.067	0.432326	-0.0686503
		0	0		63.7525	0.431274	-0.0265364			66.6789	0.440728	-0.0304627			70.2351	0.432701	-0.0694294
		0	0		63.7525	0.432022	-0.0265364			66.6789	0.441106	-0.0304627			70.2351	0.433075	-0.0686503
		0	0		64.0777	0.432771	-0.0265364			66.8117	0.441868	-0.025776			70.4031	0.433825	-0.0694294
		0	0		64.0777	0.433144	-0.0265364			66.9445	0.441868	-0.025776			70.4031	0.434576	-0.0702106
		0	0		64.2404	0.433894	-0.0273159			67.0774	0.443008	-0.025776			70.2351	0.434576	-0.0702106
		0	0		64.403	0.433894	-0.0273159			67.2102	0.443389	-0.025776			70.2351	0.435701	-0.06709
		0	0		64.403	0.435017	-0.0280974			67.2102	0.444149	-0.0265581			70.2351	0.436074	-0.06709
		0	0		64.403	0.435017	-0.0280974			67.4758	0.444149	-0.025776			70.4031	0.43645	-0.0639693
		0	0		64.403	0.436139	-0.0280974			67.4758	0.445289	-0.0265581			70.5711	0.437574	-0.0639693
		0	0		64.5657	0.436514	-0.0280974			67.4758	0.44567	-0.0265581			70.5711	0.437574	-0.0639693
		0	0		64.7283	0.436514	-0.0280974			67.7415	0.446431	-0.0265581			70.7391	0.437574	-0.0663108
		0	0		65.0536	0.437637	-0.0280974			67.7415	0.446431	-0.0265581			71.0752	0.43945	-0.0678712
		0	0		65.0536	0.438762	-0.0288768			68.0072	0.447953	-0.0265581			71.2432	0.439825	-0.0678712
		0	0		65.3788	0.438762	-0.0280974			68.0072	0.448331	-0.0265581			71.7473	0.440201	-0.0686503
		0	0		65.3788	0.439509	-0.0265364			68.2728	0.448712	-0.0265581			72.2514	0.441325	-0.0686503
		0	0		65.3788	0.439884	-0.0265364			68.2728	0.449852	-0.0289005			72.4194	0.441698	-0.0702106
		0	0		65.3788	0.440257	-0.0265364			68.4056	0.450233	-0.0289005			72.4194	0.442074	-0.0694294
		0	0		65.3788	0.440632	-0.0273159			68.5385	0.450233	-0.0289005			72.7555	0.4432	-0.0709898
		0	0		65.3788	0.441755	-0.0273159			68.5385	0.451374	-0.0281204			72.7555	0.443574	-0.0709898
		0	0		66.0294	0.442504	-0.0296563			68.8041	0.451754	-0.0281204			72.7555	0.443574	-0.0709898
		0	0		66.0294	0.442879	-0.0304378			68.8041	0.452135	-0.0304627			72.9235	0.444325	-0.0702106
		0	0		66.0294	0.443627	-0.0296563			68.8041	0.453276	-0.0304627			73.0915	0.445074	-0.0702106
		0	0		66.0294	0.444002	-0.0296563			69.0698	0.453656	-0.0296826			73.0915	0.446198	-0.0733313
		0	0		66.0294	0.44475	-0.0296563			69.2026	0.454037	-0.0289005			73.0915	0.446574	-0.0733313
		0	0		66.3546	0.44475	-0.0296563			69.3354	0.454416	-0.0281204			73.5956	0.447325	-0.0733313
		0	0		66.3546	0.446622	-0.0304378			69.4682	0.455558	-0.0281204			73.7636	0.447325	-0.0702106
		0	0		66.6799	0.446997	-0.0304378			69.6011	0.455937	-0.0281204			73.5956	0.448074	-0.0702106
		0	0		66.6799	0.447372	-0.0304378			69.7339	0.456699	-0.0281204			73.7636	0.448824	-0.0702106
		0	0		66.6799	0.44812	-0.0304378			69.7339	0.457079	-0.0281204			73.4276	0.449573	-0.071771
		0	0		67.0052	0.448495	-0.0296563			70.1324	0.457839	-0.0265581			73.4276	0.449949	-0.071771
		0	0		67.3304	0.449242	-0.0296563			70.1324	0.458598	-0.0265581			73.4276	0.450698	-0.071771
		0	0		67.3304	0.449242	-0.0312173			70.1324	0.45936	-0.0296826			73.4276	0.451073	-0.0733313
		0	0		67.3304	0.449992	-0.0312173			70.398	0.45936	-0.0296826			73.4276	0.451449	-0.0733313
		0	0		67.4931	0.450365	-0.0304378			70.398	0.4605	-0.0296826			73.7636	0.452198	-0.0725501
		0	0		67.4931	0.45149	-0.0304378			70.6637	0.461641	-0.0296826			73.9317	0.452949	-0.0725501
		0	0		67.4931	0.45149	-0.0304378			70.6637	0.461641	-0.0296826			74.0997	0.453698	-0.0733313
		0	0		67.4931	0.452237	-0.0312173			70.9293	0.462402	-0.0296826			74.2677	0.454073	-0.0733313
		0	0		67.6557	0.452987	-0.0312173			70.9293	0.462402	-0.0296826			74.9398	0.455198	-0.0733313
		0	0		67.8183	0.453735	-0.0312173			70.9293	0.463162	-0.0304627			75.1078	0.455573	-0.0725501
		0	0		67.8183	0.454485	-0.0312173			71.195	0.463923	-0.0304627			75.1078	0.456322	-0.071771
		0	0		67.981	0.455233	-0.0312173			71.195	0.464683	-0.0304627			75.4439	0.456697	-0.071771
		0	0		67.981	0.455607	-0.0312173			71.195	0.465445	-0.0312449			75.6119	0.457073	-0.0725501
		0	0		68.4689	0.455982	-0.0312173			71.4606	0.466204	-0.0328071			75.7799	0.457448	-0.0733313
		0	0		68.6315	0.45673	-0.0312173			71.5935	0.466966	-0.0328071			75.948	0.458197	-0.0733313
		0	0		68.6315	0.457105	-0.0312173			71.7263	0.466966	-0.0304627			76.116	0.458573	-0.0733313
		0	0		68.7941	0.458228	-0.0312173			71.9919	0.466966	-0.0296826			76.116	0.459697	-0.0725501
		0	0		68.9568	0.458228	-0.0312173			71.9919	0.468487	-0.0304627			76.452	0.460073	-0.0733313
		0	0		68.9568	0.45935	-0.0312173			72.2576	0.468487	-0.0304627			76.452	0.460073	-0.0733313
		0	0		69.282	0.459725	-0.0312173			72.2576	0.469246	-0.0312449			76.452	0.461197	-0.0733313
		0	0		69.282	0.4601	-0.0312173			72.2576	0.469627	-0.0328071			76.6201	0.461948	-0.0748916
		0	0		69.282	0.460475	-0.0296563			72.2576	0.470387	-0.032025			76.7881	0.462322	-0.0741104
		0	0		69.282	0.461223	-0.0312173			72.2576	0.471908	-0.0328071			76.9561	0.463073	-0.0741104
		0	0		69.4447	0.462345	-0.0304378			72.5232	0.471908	-0.032025			77.1242	0.463073	-0.0741104
		0	0		69.6073	0.462345	-0.0304378			72.5232	0.472669	-0.032025			77.2922	0.464572	-0.0748916
		0	0		69.6073	0.463468	-0.0304378			72.7889	0.47305	-0.032025			77.4602	0.465321	-0.0748916
		0	0		69.6073	0.463468	-0.0312173			72.9217	0.473429	-0.0328071			77.7963	0.465697	-0.0748916
		0	0		69.6073	0.464593	-0.0312173			73.0546	0.47381	-0.0328071			77.7963	0.466072	-0.0725501
		0	0		70.2578	0.465715	-0.0312173			73.5859	0.474571	-0.0328071			77.7963	0.466821	-0.0725501
		0	0		70.2578	0.465715	-0.0312173			73.5859	0.475712	-0.0328071			77.9643	0.467946	-0.0725501
		0	0		70.2578	0.466838	-0.0327782			73.7187	0.476091	-0.0343694			77.9643	0.468321	-0.0725501
		0	0		70.2578	0.466838	-0.0312173			73.8515	0.476471	-0.0343694			78.1323	0.468697	-0.0725501
		0	0		70.5831	0.467586	-0.0312173			73.8515	0.477614	-0.0328071			78.1323	0.468697	-0.071771
		0	0		70.7457	0.467961	-0.0312173			73.8515	0.477992	-0.0328071			78.4684	0.469821	-0.0741104
		0	0		70.7457	0.469085	-0.0296563			74.25	0.478754	-0.0328071			78.8044	0.470197	-0.0741104
		0	0		70.7457	0.469458	-0.0312173			74.25	0.478754	-0.0328071			78.8044	0.470572	-0.0741104
		0	0		70.9084	0.469833	-0.0312173			74.3828	0.479894	-0.0328071			78.9725	0.471696	-0.0741104
		0	0		70.9084	0.470581	-0.0312173			74.3828	0.480654	-0.0328071			78.9725	0.471696	-0.0741104
		0	0		71.071	0.470956	-0.0312173			74.3828	0.481415	-0.0328071			78.9725	0.472821	-0.0764519
		0	0		71.2336	0.471706	-0.0304378			74.6485	0.481415	-0.0328071			79.1405	0.473572	-0.0764519
		0	0		71.5589	0.472453	-0.0312173			74.9141	0.482175	-0.0351495			79.1405	0.473572	-0.0764519
		0	0		71.5589	0.473203	-0.0312173			74.9141	0.482175	-0.0351495			79.4765	0.474696	-0.0772311
		0	0		71.7216	0.473203	-0.0312173			74.9141	0.483696	-0.0328071			79.4765	0.47507	-0.0772311
		0	0		71.8842	0.473951	-0.0312173			75.1798	0.484077	-0.0328071			79.6445	0.475445	-0.0780123
		0	0		71.8842	0.474326	-0.0312173			75.1798	0.484458	-0.0335872			79.8126	0.47657	-0.0772311
		0	0		72.2094	0.475448	-0.0312173			75.4454	0.484839	-0.0343694			79.9806	0.477321	-0.0764519
		0	0		72.2094	0.475823	-0.0327782			75.4454	0.48636	-0.0343694			79.9806	0.477321	-0.0756708
		0	0		72.3721	0.476198	-0.0327782			75.7111	0.486738	-0.0343694			80.3167	0.47807	-0.0756708
		0	0		72.3721	0.477321	-0.0327782			75.7111	0.486738	-0.0343694			80.3167	0.478821	-0.0772311
		0	0		72.3721	0.477696	-0.0327782			75.9767	0.486738	-0.0359296			80.4847	0.478821	-0.0795726
		0	0		72.5347	0.477696	-0.0327782			75.9767	0.48826	-0.0359296			80.4847	0.479945	-0.0795726
		0	0		72.6973	0.478444	-0.0327782			75.9767	0.4894	-0.0359296			80.4847	0.481069	-0.0795726
		0	0		72.86	0.479566	-0.0335597			76.2424	0.4894	-0.0359296			80.6527	0.481445	-0.0795726
		0	0		73.0226	0.480316	-0.0343392			76.2424	0.490542	-0.0359296			80.8207	0.48182	-0.0787914
		0	0		73.0226	0.480689	-0.0343392			76.3752	0.490542	-0.0359296			81.1568	0.482569	-0.0787914
		0	0		73.1852	0.481439	-0.0312173			76.3752	0.490921	-0.0359296			81.1568	0.482569	-0.0787914
		0	0		73.3479	0.482186	-0.0312173			76.3752	0.491683	-0.0359296			81.1568	0.483696	-0.0787914
		0	0		73.8358	0.482186	-0.0351207			76.6409	0.492823	-0.0343694			81.4928	0.483696	-0.0787914
		0	0		73.8358	0.483684	-0.0351207			76.9065	0.492823	-0.0343694			81.8289	0.48482	-0.0787914
		0	0		73.8358	0.483684	-0.0351207			77.0394	0.493585	-0.0343694			81.8289	0.48482	-0.0787914
		0	0		73.8358	0.484059	-0.0351207			77.1722	0.493963	-0.0359296			81.8289	0.485945	-0.0787914
		0	0		74.1611	0.484434	-0.0335597			77.305	0.495106	-0.0359296			81.8289	0.48632	-0.0787914
		0	0		74.1611	0.485931	-0.0335597			77.5707	0.495484	-0.0390541			82.165	0.487069	-0.0787914
		0	0		74.1611	0.486306	-0.0335597			77.5707	0.496246	-0.0390541			82.501	0.48782	-0.0787914
		0	0		74.1611	0.487054	-0.0351207			77.5707	0.496627	-0.038274			82.501	0.488569	-0.0787914
		0	0		74.3237	0.487429	-0.0351207			77.5707	0.497386	-0.0374918			82.501	0.488944	-0.0795726
		0	0		74.3237	0.488177	-0.0327782			77.9691	0.497767	-0.0359296			82.8371	0.48932	-0.0842515
		0	0		74.4863	0.488552	-0.0312173			77.9691	0.498907	-0.0359296			82.8371	0.490069	-0.0858119
		0	0		74.4863	0.488926	-0.0312173			78.102	0.498907	-0.0359296			83.1731	0.49082	-0.0858119
		0	0		74.8116	0.489674	-0.0312173			78.102	0.500429	-0.0359296			83.1731	0.491193	-0.0850327
		0	0		74.9742	0.490049	-0.0343392			78.102	0.500429	-0.0359296			83.5092	0.491569	-0.0850327
		0	0		75.1368	0.490424	-0.0343392			78.3676	0.501569	-0.0359296			83.6772	0.49232	-0.0850327
		0	0		75.1368	0.491547	-0.0327782			78.5004	0.501569	-0.0359296			83.8452	0.492693	-0.0858119
		0	0		75.4621	0.491547	-0.0327782			78.5004	0.502331	-0.0359296			83.8452	0.493069	-0.0858119
		0	0		75.4621	0.493044	-0.0335597			78.7661	0.50309	-0.0374918			84.1813	0.494569	-0.0858119
		0	0		75.4621	0.493419	-0.0351207			78.8989	0.503471	-0.0359296			84.3493	0.494944	-0.0858119
		0	0		75.4621	0.493792	-0.0359002			78.8989	0.50423	-0.0359296			84.3493	0.495317	-0.0858119
		0	0		75.95	0.494542	-0.0359002			78.8989	0.50423	-0.0359296			84.3493	0.495693	-0.0858119
		0	0		75.95	0.495289	-0.0359002			79.1646	0.505752	-0.0367117			84.3493	0.496068	-0.086593
		0	0		75.95	0.495664	-0.0359002			79.4302	0.505752	-0.0390541			84.5173	0.497568	-0.086593
		0	0		76.1126	0.496414	-0.0359002			79.6959	0.506513	-0.0390541			84.8534	0.497568	-0.086593
		0	0		76.4379	0.496414	-0.0374611			79.8287	0.507273	-0.0390541			84.8534	0.498317	-0.0858119
		0	0		76.4379	0.497537	-0.0382426			79.9615	0.507273	-0.038274			85.0214	0.498693	-0.0858119
		0	0		76.4379	0.498285	-0.0382426			80.0944	0.508415	-0.0398362			85.3574	0.499817	-0.0858119
		0	0		76.4379	0.498659	-0.0390221			80.0944	0.508794	-0.0374918			85.5255	0.500568	-0.0873722
		0	0		76.7632	0.498659	-0.0390221			80.2272	0.509175	-0.0374918			85.5255	0.500944	-0.0881534
		0	0		76.7632	0.500157	-0.0390221			80.2272	0.509555	-0.0374918			85.6935	0.500944	-0.0889325
		0	0		76.7632	0.500157	-0.0398036			80.4928	0.510696	-0.0390541			85.8615	0.502068	-0.0889325
		0	0		77.0885	0.500905	-0.0405831			80.6257	0.511455	-0.0390541			85.8615	0.502068	-0.0889325
		0	0		77.0885	0.50128	-0.0405831			80.6257	0.512217	-0.0398362			85.8615	0.503568	-0.0889325
		0	0		77.2511	0.502029	-0.0405831			80.7585	0.512598	-0.0390541			86.0296	0.503568	-0.0889325
		0	0		77.5764	0.502402	-0.0405831			80.7585	0.512976	-0.0390541			86.1976	0.504317	-0.0889325
		0	0		77.5764	0.503152	-0.0374611			80.8913	0.513738	-0.0390541			86.5336	0.505068	-0.0889325
		0	0		77.5764	0.5039	-0.0405831			81.0242	0.514119	-0.0413984			86.5336	0.505817	-0.0889325
		0	0		77.739	0.50465	-0.0405831			81.157	0.514878	-0.0421785			86.8697	0.506568	-0.0889325
		0	0		77.739	0.505397	-0.0405831			81.2898	0.51564	-0.0421785			86.8697	0.506568	-0.0889325
		0	0		78.0643	0.505397	-0.0405831			81.4226	0.516019	-0.0421785			86.8697	0.507692	-0.0889325
		0	0		78.0643	0.506522	-0.0405831			81.8211	0.51678	-0.0421785			86.8697	0.507692	-0.0920532
		0	0		78.0643	0.506895	-0.0405831			81.8211	0.51754	-0.0421785			87.2057	0.508817	-0.091274
		0	0		78.5522	0.507645	-0.0405831			81.8211	0.518301	-0.0406163			87.2057	0.509568	-0.091274
		0	0		78.5522	0.508393	-0.0405831			81.8211	0.518301	-0.0406163			87.5418	0.509941	-0.0904928
		0	0		78.7148	0.509142	-0.0405831			82.0868	0.518682	-0.0413984			87.7098	0.510692	-0.0904928
		0	0		78.7148	0.509142	-0.042144			82.0868	0.519442	-0.0421785			87.7098	0.510692	-0.0904928
		0	0		78.7148	0.50989	-0.0405831			82.3524	0.519823	-0.0421785			87.8778	0.511441	-0.0904928
		0	0		79.0401	0.51064	-0.0405831			82.3524	0.520582	-0.0421785			88.2139	0.512192	-0.0904928
		0	0		79.3653	0.511388	-0.0405831			82.6181	0.521722	-0.0421785			88.2139	0.512941	-0.0904928
		0	0		79.3653	0.512137	-0.043705			82.7509	0.521722	-0.0421785			88.3819	0.513316	-0.0904928
		0	0		79.3653	0.512137	-0.043705			82.7509	0.523244	-0.0421785			88.3819	0.513692	-0.0904928
		0	0		79.528	0.51251	-0.0429235			83.1494	0.523244	-0.0421785			88.5499	0.514816	-0.0904928
		0	0		79.528	0.513635	-0.0429235			83.1494	0.524005	-0.0429607			88.5499	0.514816	-0.0889325
		0	0		79.6906	0.514008	-0.0429235			83.415	0.524765	-0.0429607			88.886	0.516316	-0.0920532
		0	0		79.6906	0.514383	-0.0429235			83.415	0.525526	-0.0421785			89.2221	0.516316	-0.091274
		0	0		79.6906	0.515505	-0.0429235			83.415	0.525907	-0.0413984			89.2221	0.517065	-0.091274
		0	0		79.6906	0.515505	-0.0429235			83.9463	0.526286	-0.0406163			89.2221	0.517441	-0.091274
		0	0		80.3411	0.51663	-0.0429235			83.9463	0.526667	-0.0406163			89.2221	0.517816	-0.091274
		0	0		80.3411	0.517378	-0.0429235			83.9463	0.527807	-0.0421785			89.5581	0.518565	-0.091274
		0	0		80.5038	0.517753	-0.0405831			84.4776	0.528188	-0.0421785			89.5581	0.519316	-0.091274
		0	0		80.6664	0.518128	-0.0405831			84.4776	0.529328	-0.0421785			89.5581	0.520065	-0.0889325
		0	0		80.6664	0.518875	-0.0429235			84.4776	0.529709	-0.0429607			89.5581	0.52044	-0.0889325
		0	0		80.9917	0.519623	-0.0429235			84.4776	0.529709	-0.0429607			89.8942	0.521191	-0.0889325
		0	0		81.1543	0.519998	-0.0413625			84.7433	0.530849	-0.0437408			89.8942	0.521565	-0.0889325
		0	0		81.317	0.520373	-0.0413625			84.8761	0.530849	-0.0437408			89.8942	0.522316	-0.0889325
		0	0		81.317	0.521496	-0.042144			85.2746	0.532751	-0.0429607			90.0622	0.522691	-0.0889325
		0	0		81.4796	0.52187	-0.042144			85.2746	0.532751	-0.0429607			90.2302	0.52344	-0.0889325
		0	0		81.6422	0.522993	-0.043705			85.2746	0.532751	-0.0429607			90.5663	0.523816	-0.091274
		0	0		81.6422	0.522993	-0.043705			85.4074	0.533892	-0.0429607			90.5663	0.52494	-0.091274
		0	0		81.6422	0.523368	-0.0429235			85.5402	0.534653	-0.0429607			90.5663	0.525316	-0.0904928
		0	0		81.6422	0.524491	-0.042144			85.5402	0.534653	-0.0437408			90.9023	0.525689	-0.0904928
		0	0		81.8048	0.524491	-0.042144			85.8059	0.535413	-0.0437408			91.2384	0.526815	-0.0904928
		0	0		81.9675	0.52524	-0.042144			85.8059	0.536174	-0.0437408			91.4064	0.526815	-0.0904928
		0	0		81.9675	0.525613	-0.042144			86.0715	0.536934	-0.0437408			91.5744	0.528315	-0.0889325
		0	0		82.2928	0.527111	-0.0429235			86.0715	0.537693	-0.0445229			91.7424	0.528315	-0.0904928
		0	0		82.2928	0.527111	-0.043705			86.3372	0.537693	-0.0445229			91.9105	0.529064	-0.0928344
		0	0		82.618	0.528608	-0.043705			86.6029	0.538074	-0.0445229			91.9105	0.529064	-0.0928344
		0	0		82.618	0.528608	-0.043705			86.6029	0.539595	-0.0437408			92.0785	0.530189	-0.0928344
		0	0		82.7806	0.528983	-0.0444845			86.7357	0.540357	-0.0437408			92.0785	0.530564	-0.0951738
		0	0		83.2685	0.530106	-0.0468269			86.8685	0.540357	-0.0437408			92.2465	0.531315	-0.0951738
		0	0		83.2685	0.530106	-0.0468269			87.0013	0.540736	-0.045303			92.4146	0.532064	-0.0951738
		0	0		83.2685	0.530856	-0.0468269			87.1342	0.541116	-0.0460852			92.4146	0.532813	-0.0920532
		0	0		83.2685	0.531978	-0.0460454			87.267	0.542257	-0.045303			92.5826	0.532813	-0.0920532
		0	0		83.4312	0.532353	-0.0460454			87.3998	0.542638	-0.045303			92.9186	0.533189	-0.0943947
		0	0		83.7565	0.533476	-0.0468269			87.5326	0.543778	-0.045303			93.0867	0.534313	-0.0943947
		0	0		83.7565	0.533476	-0.0468269			87.5326	0.54492	-0.0460852			93.2547	0.534688	-0.0936155
		0	0		83.7565	0.533851	-0.0483879			87.6655	0.54492	-0.0476474			93.2547	0.535813	-0.0936155
		0	0		83.7565	0.534599	-0.0483879			87.9311	0.545299	-0.0476474			93.5907	0.535813	-0.0920532
		0	0		83.9191	0.535348	-0.0483879			87.9311	0.546061	-0.0468653			93.5907	0.536564	-0.0936155
		0	0		84.0817	0.535348	-0.0476064			88.1968	0.546061	-0.0468653			93.5907	0.537313	-0.0920532
		0	0		84.2444	0.536471	-0.0476064			88.4624	0.54682	-0.0492076			93.9268	0.537688	-0.0936155
		0	0		84.2444	0.536471	-0.0476064			88.4624	0.547582	-0.0492076			93.9268	0.538064	-0.091274
		0	0		84.5696	0.537594	-0.0476064			88.4624	0.548341	-0.0492076			94.2629	0.539564	-0.0920532
		0	0		84.7322	0.537594	-0.0476064			88.5953	0.549103	-0.0492076			94.2629	0.539564	-0.0920532
		0	0		84.7322	0.538343	-0.0476064			88.7281	0.549862	-0.0492076			94.5989	0.539939	-0.0920532
		0	0		84.7322	0.539091	-0.0476064			88.7281	0.550243	-0.0492076			94.5989	0.540688	-0.0920532
		0	0		84.8949	0.539466	-0.0483879			88.7281	0.550624	-0.0499898			94.5989	0.541439	-0.0920532
		0	0		85.2202	0.539841	-0.0491673			88.9937	0.551384	-0.0499898			94.7669	0.541812	-0.0920532
		0	0		85.2202	0.540589	-0.0491673			88.9937	0.551764	-0.0507699			94.935	0.542563	-0.0920532
		0	0		85.2202	0.541711	-0.0476064			89.2594	0.552524	-0.051552			94.935	0.542563	-0.0920532
		0	0		85.2202	0.542086	-0.0468269			89.2594	0.552524	-0.0531143			95.271	0.543688	-0.0920532
		0	0		85.708	0.542834	-0.0476064			89.525	0.553666	-0.051552			95.271	0.544063	-0.0920532
		0	0		85.8707	0.543584	-0.0499489			89.6579	0.554426	-0.051552			95.6071	0.545188	-0.0928344
		0	0		85.8707	0.544332	-0.0507283			89.6579	0.555187	-0.051552			95.7751	0.545937	-0.0928344
		0	0		86.196	0.544332	-0.0507283			89.7907	0.555187	-0.051552			95.9431	0.546312	-0.0920532
		0	0		86.3586	0.545456	-0.0507283			90.0563	0.555947	-0.0523342			95.9431	0.546688	-0.0920532
		0	0		86.5212	0.545829	-0.0515098			90.0563	0.557087	-0.0538964			96.1111	0.547812	-0.0920532
		0	0		86.5212	0.546579	-0.0515098			90.0563	0.557468	-0.0538964			96.2792	0.547812	-0.0943947
		0	0		86.5212	0.546954	-0.0507283			90.322	0.55823	-0.0538964			96.2792	0.548563	-0.0943947
		0	0		86.5212	0.547702	-0.0507283			90.5877	0.55823	-0.0538964			96.4472	0.549312	-0.0943947
		0	0		86.8465	0.548077	-0.0515098			90.5877	0.558989	-0.0546765			96.4472	0.549687	-0.0943947
		0	0		87.0091	0.548824	-0.0515098			90.7205	0.559749	-0.0570209			96.6152	0.550063	-0.0936155
		0	0		87.0091	0.549199	-0.0515098			90.9861	0.56051	-0.0570209			96.6152	0.550812	-0.0936155
		0	0		87.1718	0.550322	-0.0499489			90.9861	0.56127	-0.0554586			97.1193	0.551563	-0.095955
		0	0		87.1718	0.550322	-0.0530708			91.119	0.561651	-0.0546765			97.2873	0.551936	-0.0967342
		0	0		87.1718	0.551445	-0.0530708			91.3846	0.562031	-0.0538964			97.2873	0.552687	-0.0967342
		0	0		87.497	0.551819	-0.0530708			91.5174	0.562791	-0.0531143			97.2873	0.553812	-0.0967342
		0	0		87.6597	0.552569	-0.0515098			91.6503	0.563553	-0.0531143			97.6234	0.553812	-0.0967342
		0	0		87.6597	0.553317	-0.0515098			91.6503	0.563933	-0.0531143			97.6234	0.554561	-0.0967342
		0	0		87.8223	0.554067	-0.0515098			91.6503	0.563933	-0.0554586			97.9594	0.555312	-0.0967342
		0	0		88.1476	0.55444	-0.0530708			91.9159	0.565074	-0.0562387			97.9594	0.556061	-0.0967342
		0	0		88.1476	0.554815	-0.0530708			91.9159	0.565455	-0.0562387			97.9594	0.556811	-0.0967342
		0	0		88.1476	0.555937	-0.0515098			92.1816	0.566595	-0.0562387			98.1275	0.556811	-0.0982945
		0	0		88.3102	0.555937	-0.0515098			92.1816	0.566976	-0.0562387			98.2955	0.557187	-0.0982945
		0	0		88.3102	0.557062	-0.0530708			92.58	0.567354	-0.0562387			98.4635	0.55756	-0.0982945
		0	0		88.3102	0.557062	-0.0546318			92.7129	0.568116	-0.0554586			98.6315	0.55906	-0.0990757
		0	0		88.4728	0.558184	-0.0554112			92.7129	0.569256	-0.0562387			98.7996	0.559436	-0.101415
		0	0		88.6355	0.558557	-0.0554112			92.9785	0.569637	-0.0562387			99.1356	0.56056	-0.104536
		0	0		88.6355	0.559682	-0.0546318			92.9785	0.570397	-0.0562387			99.1356	0.56056	-0.104536
		0	0		88.7981	0.559682	-0.0546318			93.1113	0.570778	-0.0562387			99.3036	0.561311	-0.106096
		0	0		89.1234	0.56043	-0.0546318			93.1113	0.571158	-0.0570209			99.3036	0.56206	-0.104536
		0	0		89.1234	0.56043	-0.0546318			93.2442	0.571918	-0.057801			99.6397	0.56206	-0.104536
		0	0		89.1234	0.561553	-0.0561927			93.5098	0.572679	-0.057801			99.6397	0.562811	-0.104536
		0	0		89.4486	0.561553	-0.0577537			93.5098	0.572679	-0.057801			99.6397	0.56356	-0.104536
		0	0		89.4486	0.562677	-0.0561927			93.5098	0.573439	-0.057801			99.8077	0.564311	-0.104536
		0	0		89.7739	0.563425	-0.0577537			93.7755	0.57382	-0.0562387			99.9758	0.56506	-0.102975
		0	0		89.7739	0.563425	-0.0561927			93.7755	0.57496	-0.0562387			99.9758	0.565435	-0.102975
		0	0		89.7739	0.564548	-0.0561927			93.7755	0.575722	-0.0562387			99.9758	0.565811	-0.102196
		0	0		89.9365	0.565672	-0.0561927			94.0411	0.5761	-0.0601454			99.9758	0.566184	-0.102196
		0	0		90.0992	0.566045	-0.0561927			94.3068	0.5761	-0.0601454			100.312	0.567684	-0.102196
		0	0		90.0992	0.56642	-0.0561927			94.3068	0.576862	-0.0593632			100.312	0.56806	-0.102196
		0	0		90.4244	0.566795	-0.0561927			94.3068	0.577243	-0.0593632			100.648	0.568435	-0.103757
		0	0		90.5871	0.56717	-0.0561927			94.5724	0.578383	-0.0601454			100.648	0.56956	-0.104536
		0	0		90.9124	0.568292	-0.0561927			94.5724	0.578764	-0.0609255			100.648	0.56956	-0.106875
		0	0		90.9124	0.568292	-0.0561927			94.7053	0.579524	-0.0601454			100.816	0.570684	-0.106875
		0	0		90.9124	0.569415	-0.0561927			94.8381	0.580285	-0.0609255			100.816	0.570684	-0.101415
		0	0		91.075	0.570165	-0.0561927			95.1038	0.580285	-0.0609255			101.152	0.57106	-0.0998548
		0	0		91.075	0.570538	-0.0561927			95.5022	0.581425	-0.0609255			101.152	0.571435	-0.0998548
		0	0		91.075	0.570913	-0.0561927			95.5022	0.582185	-0.0609255			101.152	0.572559	-0.0998548
		0	0		91.2376	0.571288	-0.0561927			95.5022	0.582566	-0.0609255			101.32	0.572935	-0.0998548
		0	0		92.0508	0.57241	-0.0577537			95.5022	0.583325	-0.0609255			101.824	0.573684	-0.0998548
		0	0		92.0508	0.57241	-0.0577537			95.5022	0.583325	-0.0609255			101.824	0.573684	-0.0998548
		0	0		92.0508	0.573533	-0.0577537			95.6351	0.584087	-0.0609255			102.328	0.57481	-0.0990757
		0	0		92.0508	0.573533	-0.0577537			95.6351	0.585227	-0.0609255			102.328	0.575935	-0.0990757
		0	0		92.0508	0.574656	-0.0577537			95.9007	0.585608	-0.0609255			102.664	0.576308	-0.0998548
		0	0		92.0508	0.575405	-0.0561927			95.9007	0.586368	-0.0609255			102.664	0.577059	-0.0998548
		0	0		92.376	0.57578	-0.0561927			95.9007	0.586368	-0.0624877			103	0.577059	-0.0998548
		0	0		92.5387	0.576528	-0.0561927			96.1664	0.587129	-0.06405			103.168	0.577808	-0.103757
		0	0		92.7013	0.576528	-0.0593146			96.432	0.58827	-0.06405			103.168	0.578559	-0.104536
		0	0		92.8639	0.578026	-0.0593146			96.5648	0.58865	-0.0648301			103.336	0.579308	-0.106096
		0	0		93.0266	0.578026	-0.0600941			96.6977	0.58941	-0.0663923			103.336	0.580059	-0.106096
		0	0		93.1892	0.5784	-0.0585331			96.6977	0.58941	-0.0648301			103.672	0.580434	-0.106096
		0	0		93.1892	0.579148	-0.0600941			96.9633	0.59055	-0.06405			103.84	0.581183	-0.106096
		0	0		93.3519	0.580271	-0.0593146			97.0961	0.590931	-0.06405			103.84	0.581559	-0.103757
		0	0		93.3519	0.580271	-0.0600941			97.229	0.591693	-0.0624877			104.008	0.581559	-0.103757
		0	0		93.5145	0.581768	-0.0600941			97.229	0.592452	-0.0609255			104.176	0.583059	-0.103757
		0	0		93.5145	0.581768	-0.0600941			97.6275	0.592833	-0.0609255			104.344	0.583808	-0.102975
		0	0		93.8398	0.581768	-0.0600941			97.7603	0.593593	-0.0656122			104.681	0.583808	-0.102975
		0	0		94.0024	0.583266	-0.0608756			97.7603	0.593973	-0.0656122			104.681	0.584932	-0.105317
		0	0		94.165	0.583266	-0.0608756			97.7603	0.594735	-0.0656122			104.849	0.585308	-0.106096
		0	0		94.3277	0.584391	-0.0608756			98.0259	0.595494	-0.0656122			104.849	0.586059	-0.105317
		0	0		94.3277	0.584391	-0.0624366			98.0259	0.595875	-0.0656122			105.017	0.586059	-0.101415
		0	0		94.4903	0.585513	-0.0616551			98.2916	0.596256	-0.0656122			105.353	0.587183	-0.101415
		0	0		94.6529	0.586261	-0.0624366			98.2916	0.597396	-0.0656122			105.353	0.587183	-0.102196
		0	0		94.6529	0.587011	-0.0624366			98.2916	0.598537	-0.0663923			105.353	0.587932	-0.104536
		0	0		94.8155	0.587386	-0.0624366			98.6901	0.598537	-0.0656122			105.353	0.588307	-0.104536
		0	0		94.9782	0.587759	-0.0624366			98.6901	0.598917	-0.0624877			105.353	0.589432	-0.103757
		0	0		95.3034	0.588133	-0.063216			98.6901	0.599296	-0.0624877			105.353	0.590558	-0.103757
		0	0		95.3034	0.589256	-0.0639975			98.8229	0.600439	-0.06405			105.353	0.590558	-0.106096
		0	0		95.3034	0.589256	-0.063216			99.0886	0.600439	-0.06405			105.353	0.590932	-0.106096
		0	0		95.3034	0.590006	-0.0530708			99.0886	0.601198	-0.0687367			105.521	0.591307	-0.106096
		0	0		95.6287	0.590379	-0.0530708			99.3542	0.60196	-0.0695168			105.689	0.592432	-0.106096
		0	0		95.6287	0.591876	-0.0530708			99.3542	0.602339	-0.0734214			105.689	0.593183	-0.106096
		0	0		95.7914	0.592251	-0.0530708			99.3542	0.603481	-0.0734214			105.689	0.593556	-0.106875
		0	0		95.954	0.593001	-0.0530708			99.6199	0.60386	-0.0718612			106.025	0.593932	-0.106096
		0	0		95.954	0.593374	-0.0530708			99.8855	0.604621	-0.0671744			106.529	0.594683	-0.108436
		0	0		95.954	0.593749	-0.0530708			99.8855	0.605002	-0.0671744			106.529	0.595807	-0.107656
		0	0		96.2793	0.594499	-0.0530708			99.8855	0.605762	-0.0695168			106.697	0.596556	-0.108436
		0	0		96.6045	0.595246	-0.0538502			99.8855	0.605762	-0.0702989			106.865	0.596556	-0.109996
		0	0		96.6045	0.595621	-0.0546318			100.151	0.606902	-0.071079			107.369	0.596931	-0.109996
		0	0		96.6045	0.595621	-0.0561927			100.284	0.607283	-0.0702989			107.537	0.597682	-0.109996
		0	0		96.7672	0.596744	-0.0561927			100.55	0.607663	-0.0702989			107.705	0.598807	-0.111556
		0	0		96.9298	0.597119	-0.0561927			100.55	0.608044	-0.0702989			108.041	0.598807	-0.111556
		0	0		96.9298	0.598241	-0.0561927			100.682	0.609944	-0.0702989			108.041	0.599556	-0.110777
		0	0		96.9298	0.598616	-0.0561927			100.682	0.609944	-0.0695168			108.041	0.599931	-0.109996
		0	0		97.2551	0.598991	-0.0561927			100.948	0.610325	-0.0702989			108.041	0.600682	-0.109996
		0	0		97.2551	0.598991	-0.0561927			100.948	0.610706	-0.071079			108.377	0.601056	-0.109217
		0	0		97.2551	0.600489	-0.0561927			100.948	0.611465	-0.0718612			108.377	0.601807	-0.109217
		0	0		97.2551	0.600489	-0.0561927			100.948	0.611846	-0.0718612			108.545	0.602556	-0.109217
		0	0		97.5803	0.601237	-0.0561927			101.479	0.612606	-0.0726413			108.545	0.602556	-0.108436
		0	0		97.5803	0.601984	-0.0577537			101.479	0.613748	-0.0734214			108.713	0.603306	-0.108436
		0	0		97.9056	0.602734	-0.0600941			101.745	0.613748	-0.0734214			108.713	0.604431	-0.108436
		0	0		98.2309	0.603857	-0.0600941			101.745	0.614508	-0.0734214			108.713	0.604806	-0.106875
		0	0		98.2309	0.603857	-0.0608756			101.745	0.614508	-0.0742035			108.713	0.605555	-0.108436
		0	0		98.5561	0.604232	-0.0624366			102.011	0.615269	-0.0742035			108.713	0.606306	-0.109217
		0	0		98.5561	0.605354	-0.0608756			102.011	0.61679	-0.0742035			109.049	0.606306	-0.110777
		0	0		98.5561	0.605729	-0.0608756			102.276	0.61755	-0.0718612			109.217	0.607806	-0.111556
		0	0		98.5561	0.606104	-0.0608756			102.276	0.61755	-0.0718612			109.385	0.60818	-0.111556
		0	0		98.5561	0.606477	-0.0608756			102.276	0.618311	-0.0734214			110.057	0.608555	-0.109217
		0	0		98.8814	0.607227	-0.0608756			102.675	0.61869	-0.0749836			110.057	0.609306	-0.109217
		0	0		99.044	0.608349	-0.0608756			102.675	0.619833	-0.0749836			110.561	0.60968	-0.108436
		0	0		99.2067	0.608349	-0.0608756			102.675	0.619833	-0.0742035			110.561	0.610055	-0.108436
		0	0		99.5319	0.609099	-0.0624366			102.808	0.620592	-0.0742035			110.729	0.610806	-0.108436
		0	0		99.5319	0.610222	-0.0624366			103.073	0.620592	-0.0742035			110.729	0.611179	-0.108436
		0	0		99.5319	0.610222	-0.0624366			103.206	0.621732	-0.0734214			110.897	0.612306	-0.104536
		0	0		99.8572	0.61097	-0.0624366			103.339	0.622873	-0.0734214			111.066	0.612679	-0.104536
		0	0		99.8572	0.611344	-0.0608756			103.339	0.623254	-0.0734214			111.066	0.613055	-0.106875
		0	0		100.182	0.611719	-0.0624366			103.339	0.623254	-0.0749836			111.066	0.613806	-0.108436
		0	0		100.345	0.612842	-0.0608756			103.605	0.624394	-0.0749836			110.729	0.614555	-0.108436
		0	0		100.345	0.613217	-0.0624366			103.87	0.625156	-0.0757658			110.729	0.614555	-0.108436
		0	0		100.182	0.61359	-0.064777			104.003	0.625536	-0.0757658			110.729	0.616055	-0.107656
		0	0		100.182	0.614714	-0.064777			104.136	0.625915	-0.0757658			110.729	0.616055	-0.107656
		0	0		100.182	0.615087	-0.0655585			104.269	0.627057	-0.0757658			111.738	0.617179	-0.107656
		0	0		100.345	0.615462	-0.0639975			104.402	0.627057	-0.0765459			111.738	0.617179	-0.108436
		0	0		100.508	0.616212	-0.063216			104.402	0.627817	-0.0765459			112.074	0.617555	-0.109217
		0	0		100.996	0.617335	-0.063216			104.402	0.628579	-0.077328			112.41	0.618304	-0.109217
		0	0		101.158	0.61771	-0.0639975			104.667	0.629338	-0.077328			112.41	0.61943	-0.109217
		0	0		101.158	0.618082	-0.0639975			104.667	0.630098	-0.0812326			112.578	0.61943	-0.109217
		0	0		101.484	0.618457	-0.0639975			104.933	0.630478	-0.0812326			112.746	0.620179	-0.110777
		0	0		101.809	0.619205	-0.0639975			104.933	0.63124	-0.0796704			112.746	0.62093	-0.111556
		0	0		101.809	0.619955	-0.0624366			104.933	0.63124	-0.0781081			112.914	0.621679	-0.110777
		0	0		101.809	0.62033	-0.0624366			105.199	0.632	-0.0765459			113.082	0.622054	-0.110777
		0	0		102.134	0.621452	-0.063216			105.199	0.632761	-0.0765459			113.082	0.622803	-0.109217
		0	0		102.134	0.621827	-0.0655585			105.464	0.633521	-0.0757658			113.082	0.623554	-0.109217
		0	0		102.134	0.6222	-0.0655585			105.464	0.633902	-0.0757658			113.082	0.623928	-0.109996
		0	0		102.134	0.622575	-0.064777			105.73	0.635042	-0.0804525			112.746	0.625054	-0.110777
		0	0		102.459	0.623698	-0.064777			105.73	0.635423	-0.0804525			113.082	0.625054	-0.112337
		0	0		102.785	0.624447	-0.0655585			105.996	0.635803	-0.0804525			113.082	0.625803	-0.113898
		0	0		102.785	0.624447	-0.0655585			105.996	0.635803	-0.0788903			113.082	0.625803	-0.113898
		0	0		102.947	0.624822	-0.0671174			106.261	0.636944	-0.0788903			113.418	0.626554	-0.116237
		0	0		103.11	0.625945	-0.0655585			106.261	0.637325	-0.0804525			113.754	0.627303	-0.113898
		0	0		103.11	0.62632	-0.0655585			106.527	0.638084	-0.0804525			113.754	0.628054	-0.113898
		0	0		103.11	0.626693	-0.0655585			106.527	0.638846	-0.0804525			114.09	0.628427	-0.113898
		0	0		103.435	0.627817	-0.0655585			106.527	0.639224	-0.0804525			114.594	0.629554	-0.113898
		0	0		103.598	0.62819	-0.0655585			106.792	0.639986	-0.0804525			114.762	0.629927	-0.113898
		0	0		103.76	0.629688	-0.0671174			106.792	0.640365	-0.0804525			114.93	0.630678	-0.113898
		0	0		103.76	0.629688	-0.0686784			106.792	0.641126	-0.0804525			115.266	0.631054	-0.113898
		0	0		103.76	0.630438	-0.0702394			107.058	0.642267	-0.0804525			115.602	0.631803	-0.113898
		0	0		104.086	0.630438	-0.0702394			107.324	0.642648	-0.0820147			115.77	0.631803	-0.113898
		0	0		104.086	0.631185	-0.0702394			107.324	0.642648	-0.0827948			115.77	0.632927	-0.115458
		0	0		104.086	0.632308	-0.0718003			107.324	0.643407	-0.0843591			115.77	0.633678	-0.117018
		0	0		104.736	0.633058	-0.0718003			107.324	0.644169	-0.0843591			115.938	0.634052	-0.118579
		0	0		104.736	0.633433	-0.0694599			107.855	0.644928	-0.0843591			116.274	0.634802	-0.118579
		0	0		104.736	0.634181	-0.0694599			107.855	0.646071	-0.0827948			116.442	0.635927	-0.118579
		0	0		105.061	0.634555	-0.0710209			107.855	0.646071	-0.0827948			116.778	0.636302	-0.118579
		0	0		105.061	0.63493	-0.0718003			107.988	0.646449	-0.0827948			116.778	0.636302	-0.117018
		0	0		105.224	0.635678	-0.0718003			108.121	0.647211	-0.0827948			116.946	0.637051	-0.117018
		0	0		105.387	0.636428	-0.0718003			108.254	0.647592	-0.0843591			116.946	0.637802	-0.117018
		0	0		105.549	0.636428	-0.0718003			108.386	0.648732	-0.0843591			117.114	0.638178	-0.115458
		0	0		105.549	0.637551	-0.0733613			108.652	0.648732	-0.0843591			117.282	0.639302	-0.115458
		0	0		105.549	0.637925	-0.0733613			108.918	0.649872	-0.0843591			117.451	0.639678	-0.116237
		0	0		105.549	0.637925	-0.0741428			108.918	0.650253	-0.0851392			117.451	0.640051	-0.116237
		0	0		105.712	0.638673	-0.0741428			109.183	0.650634	-0.0851392			117.451	0.641178	-0.116237
		0	0		105.875	0.640171	-0.0741428			109.183	0.651013	-0.0859193			117.787	0.641178	-0.117018
		0	0		106.037	0.640171	-0.0741428			109.183	0.652153	-0.0859193			117.619	0.642302	-0.117018
		0	0		106.363	0.640919	-0.0741428			109.449	0.652534	-0.0874816			117.787	0.642302	-0.117018
		0	0		106.525	0.641668	-0.0741428			109.715	0.653295	-0.0874816			117.955	0.642677	-0.117018
		0	0		106.688	0.642043	-0.0757038			109.715	0.653674	-0.0874816			117.955	0.643426	-0.117018
		0	0		106.688	0.642416	-0.0757038			109.847	0.654436	-0.0874816			117.955	0.644177	-0.117018
		0	0		106.85	0.643541	-0.0757038			109.98	0.654817	-0.0859193			118.123	0.645302	-0.117018
		0	0		107.013	0.643914	-0.0757038			110.113	0.655576	-0.0874816			118.123	0.645675	-0.117018
		0	0		107.338	0.644663	-0.0764832			110.379	0.656338	-0.0890438			118.123	0.646051	-0.117018
		0	0		107.338	0.645038	-0.0764832			110.512	0.657097	-0.0890438			118.123	0.646802	-0.117018
		0	0		107.338	0.645411	-0.0764832			110.512	0.657859	-0.0890438			118.291	0.647551	-0.117018
		0	0		107.338	0.646161	-0.0757038			110.644	0.658238	-0.0890438			118.291	0.648302	-0.117018
		0	0		107.338	0.646909	-0.0757038			110.644	0.658238	-0.0890438			118.627	0.649051	-0.117018
		0	0		107.338	0.647658	-0.0757038			110.644	0.658999	-0.0890438			118.627	0.649051	-0.117018
		0	0		107.664	0.647658	-0.0757038			110.777	0.66014	-0.0890438			118.627	0.649801	-0.117018
		0	0		107.826	0.648781	-0.0757038			111.043	0.66014	-0.089826			118.795	0.649801	-0.117018
		0	0		107.989	0.649529	-0.0757038			111.043	0.66128	-0.0890438			118.963	0.650926	-0.117018
		0	0		108.314	0.650279	-0.0764832			111.176	0.66128	-0.089826			118.963	0.651675	-0.117018
		0	0		108.314	0.650279	-0.0772647			111.309	0.66242	-0.0890438			118.963	0.65205	-0.117018
		0	0		108.314	0.651026	-0.0850696			111.309	0.662801	-0.0890438			119.467	0.652426	-0.117018
		0	0		108.314	0.651776	-0.0850696			111.574	0.663941	-0.0890438			119.803	0.65355	-0.117798
		0	0		108.639	0.652151	-0.0850696			111.707	0.664322	-0.0890438			119.803	0.65355	-0.117798
		0	0		108.965	0.652899	-0.0850696			111.84	0.664703	-0.0890438			119.803	0.654675	-0.117798
		0	0		109.127	0.654022	-0.0842881			111.84	0.665463	-0.0921683			119.971	0.655426	-0.118579
		0	0		109.29	0.654022	-0.0850696			112.106	0.665843	-0.0921683			120.475	0.655799	-0.118579
		0	0		109.29	0.655146	-0.0850696			112.371	0.666224	-0.0921683			120.643	0.65655	-0.120137
		0	0		109.615	0.655146	-0.0850696			112.371	0.666605	-0.0929505			120.643	0.656925	-0.120137
		0	0		109.615	0.656269	-0.0850696			112.371	0.667745	-0.0929505			120.979	0.657299	-0.119358
		0	0		109.615	0.656644	-0.0850696			112.371	0.667745	-0.0945127			120.979	0.657674	-0.119358
		0	0		109.615	0.657392	-0.085849			112.637	0.669266	-0.0937305			121.483	0.658799	-0.120137
		0	0		109.615	0.657392	-0.085849			112.637	0.670026	-0.0945127			121.483	0.658799	-0.120137
		0	0		109.941	0.658514	-0.0850696			112.902	0.670407	-0.0945127			121.651	0.659925	-0.121697
		0	0		110.103	0.658514	-0.0850696			112.902	0.670407	-0.0952928			121.819	0.660674	-0.12482
		0	0		110.591	0.659637	-0.0889709			112.902	0.671547	-0.0976372			122.155	0.66105	-0.127941
		0	0		110.591	0.659637	-0.0889709			113.168	0.672309	-0.0976372			122.323	0.661799	-0.127941
		0	0		110.591	0.661136	-0.0881915			113.301	0.672689	-0.0984173			122.491	0.662174	-0.124039
		0	0		110.591	0.661136	-0.08741			113.434	0.673449	-0.0999795			122.491	0.66255	-0.124039
		0	0		110.754	0.661884	-0.08741			113.567	0.674209	-0.0999795			122.827	0.663299	-0.12716
		0	0		110.916	0.662632	-0.08741			113.699	0.674589	-0.0999795			122.995	0.66405	-0.127941
		0	0		110.916	0.663382	-0.0897525			113.699	0.675351	-0.0976372			123.163	0.665174	-0.127941
		0	0		110.916	0.663382	-0.0905319			113.965	0.67611	-0.0960749			123.163	0.665174	-0.127941
		0	0		111.242	0.66413	-0.0905319			113.965	0.67611	-0.0960749			123.331	0.665925	-0.127941
		0	0		111.242	0.665627	-0.0889709			113.965	0.676491	-0.0952928			123.331	0.666674	-0.127941
		0	0		111.242	0.665627	-0.0889709			113.965	0.676872	-0.0952928			123.499	0.667423	-0.12872
		0	0		111.567	0.666377	-0.0905319			113.965	0.677632	-0.0960749			123.836	0.668174	-0.12872
		0	0		111.567	0.666752	-0.0905319			114.231	0.678012	-0.096855			123.836	0.668549	-0.12872
		0	0		111.892	0.667874	-0.0905319			114.762	0.679153	-0.096855			123.836	0.669298	-0.12872
		0	0		112.217	0.667874	-0.0905319			114.762	0.679914	-0.096855			124.172	0.669674	-0.127941
		0	0		112.38	0.668997	-0.0905319			115.028	0.680674	-0.0960749			124.172	0.670049	-0.12872
		0	0		112.38	0.669372	-0.0905319			115.028	0.680674	-0.096855			124.508	0.670798	-0.129501
		0	0		112.543	0.67012	-0.0905319			115.028	0.681435	-0.0960749			124.508	0.671549	-0.129501
		0	0		112.543	0.67012	-0.0905319			115.028	0.682576	-0.096855			124.508	0.671923	-0.129501
		0	0		112.543	0.670869	-0.0905319			115.293	0.682955	-0.0960749			124.844	0.672298	-0.129501
		0	0		112.543	0.671242	-0.0905319			115.559	0.683716	-0.096855			124.844	0.673049	-0.129501
		0	0		112.868	0.671992	-0.0905319			115.825	0.684476	-0.096855			124.844	0.674173	-0.129501
		0	0		112.868	0.67274	-0.0905319			115.825	0.684476	-0.096855			124.844	0.674549	-0.129501
		0	0		112.868	0.673115	-0.0952148			115.825	0.685237	-0.096855			124.844	0.675298	-0.129501
		0	0		112.868	0.673865	-0.0952148			115.825	0.685997	-0.096855			125.18	0.675673	-0.129501
		0	0		112.868	0.674237	-0.0952148			116.223	0.686758	-0.0991974			125.348	0.676047	-0.129501
		0	0		113.193	0.675362	-0.0959943			116.223	0.687518	-0.101542			125.516	0.676798	-0.129501
		0	0		113.356	0.675362	-0.0959943			116.223	0.687518	-0.101542			125.516	0.677173	-0.13028
		0	0		113.356	0.67611	-0.0959943			116.356	0.68828	-0.10076			125.516	0.677547	-0.131061
		0	0		113.518	0.67686	-0.0967758			116.754	0.68866	-0.0999795			125.516	0.678298	-0.13184
		0	0		113.518	0.677607	-0.0967758			116.754	0.689801	-0.0999795			125.516	0.678673	-0.13262
		0	0		113.844	0.677982	-0.0967758			116.887	0.690181	-0.0991974			125.852	0.679798	-0.13262
		0	0		113.844	0.679105	-0.0967758			117.02	0.690941	-0.0984173			126.02	0.680546	-0.131061
		0	0		114.169	0.679105	-0.0967758			117.153	0.690941	-0.0952928			126.02	0.680546	-0.131061
		0	0		114.169	0.679853	-0.0967758			117.419	0.692081	-0.0976372			126.02	0.681297	-0.131061
		0	0		114.332	0.679853	-0.0967758			117.419	0.692462	-0.096855			126.188	0.681673	-0.133401
		0	0		114.494	0.680603	-0.0967758			117.684	0.693602	-0.0976372			126.188	0.682046	-0.131061
		0	0		114.82	0.681725	-0.0967758			117.684	0.693602	-0.0999795			126.356	0.683546	-0.13262
		0	0		114.82	0.6821	-0.0983367			117.684	0.695124	-0.101542			126.188	0.684297	-0.13262
		0	0		114.982	0.683223	-0.0975552			117.95	0.695124	-0.101542			126.524	0.684297	-0.13262
		0	0		115.145	0.683598	-0.0983367			117.95	0.695885	-0.101542			126.524	0.685422	-0.13262
		0	0		115.145	0.683598	-0.0983367			117.95	0.696264	-0.101542			126.692	0.685797	-0.129501
		0	0		115.145	0.684345	-0.0983367			117.95	0.696645	-0.101542			126.86	0.686546	-0.129501
		0	0		115.47	0.685843	-0.0991162			117.95	0.698166	-0.101542			127.196	0.686546	-0.129501
		0	0		115.47	0.686218	-0.0998977			118.216	0.698927	-0.101542			127.196	0.688046	-0.129501
		0	0		115.633	0.686593	-0.100677			118.216	0.699306	-0.101542			127.364	0.688046	-0.129501
		0	0		115.795	0.686593	-0.100677			118.481	0.699687	-0.101542			127.868	0.688797	-0.129501
		0	0		115.958	0.687715	-0.100677			118.481	0.700449	-0.101542			127.868	0.689546	-0.129501
		0	0		115.958	0.68809	-0.100677			118.481	0.700827	-0.101542			128.036	0.690297	-0.129501
		0	0		116.121	0.688838	-0.101459			118.747	0.701968	-0.103104			128.204	0.690297	-0.129501
		0	0		116.446	0.689588	-0.101459			118.747	0.702348	-0.103104			128.876	0.691797	-0.129501
		0	0		116.446	0.689588	-0.101459			118.88	0.70311	-0.103104			128.876	0.691797	-0.13262
		0	0		116.771	0.690336	-0.101459			119.013	0.703491	-0.103104			129.212	0.692546	-0.13262
		0	0		116.771	0.691085	-0.101459			119.278	0.70425	-0.103884			129.212	0.692921	-0.134961
		0	0		116.771	0.691833	-0.101459			119.278	0.704631	-0.104666			129.38	0.693297	-0.13574
		0	0		117.096	0.692583	-0.102238			119.544	0.705391	-0.104666			129.548	0.69367	-0.13574
		0	0		117.259	0.692956	-0.10302			119.544	0.705772	-0.103884			129.716	0.69517	-0.13574
		0	0		117.096	0.693331	-0.10302			119.809	0.707293	-0.103884			129.884	0.695921	-0.138082
		0	0		117.259	0.693706	-0.10302			120.075	0.707293	-0.105446			130.052	0.696296	-0.138082
		0	0		117.422	0.695203	-0.10302			120.341	0.708433	-0.105446			130.221	0.696296	-0.137301
		0	0		117.422	0.695203	-0.102238			120.341	0.708433	-0.106229			130.389	0.697794	-0.13574
		0	0		117.747	0.696326	-0.101459			120.341	0.708814	-0.107009			130.893	0.698545	-0.13184
		0	0		118.072	0.696701	-0.101459			120.341	0.709573	-0.106229			130.893	0.698545	-0.131061
		0	0		118.072	0.697076	-0.101459			120.341	0.709954	-0.106229			130.893	0.699294	-0.12872
		0	0		118.235	0.697448	-0.101459			120.341	0.711094	-0.106229			130.893	0.700045	-0.12872
		0	0		118.235	0.698573	-0.10302			120.606	0.711475	-0.105446			131.229	0.700045	-0.129501
		0	0		118.397	0.698573	-0.10302			120.606	0.711856	-0.105446			131.397	0.700794	-0.13262
		0	0		118.397	0.699321	-0.103799			120.872	0.712616	-0.107791			131.565	0.701921	-0.13262
		0	0		118.397	0.699696	-0.103799			120.872	0.713377	-0.107791			131.565	0.701921	-0.133401
		0	0		118.723	0.700071	-0.103799			121.138	0.714137	-0.107791			131.733	0.703045	-0.13262
		0	0		119.048	0.701193	-0.104579			121.138	0.714137	-0.106229			131.901	0.703045	-0.133401
		0	0		119.048	0.701566	-0.104579			121.403	0.714518	-0.106229			131.901	0.703794	-0.145102
		0	0		119.048	0.702316	-0.104579			121.403	0.716039	-0.106229			132.237	0.703794	-0.145102
		0	0		119.373	0.703064	-0.104579			121.403	0.716419	-0.107009			132.237	0.705294	-0.141982
		0	0		119.373	0.704188	-0.104579			121.935	0.716798	-0.107791			132.405	0.705669	-0.141202
		0	0		119.373	0.704188	-0.104579			121.935	0.717941	-0.107791			132.573	0.706045	-0.140421
		0	0		119.536	0.704561	-0.10614			121.935	0.717941	-0.107791			132.573	0.707545	-0.138861
		0	0		119.699	0.704561	-0.10614			121.935	0.7187	-0.108571			132.573	0.707918	-0.138082
		0	0		120.024	0.706434	-0.104579			122.2	0.719462	-0.108571			132.741	0.708294	-0.138082
		0	0		120.024	0.707184	-0.104579			122.2	0.720221	-0.108571			132.909	0.708294	-0.138861
		0	0		120.349	0.707184	-0.10614			122.333	0.720602	-0.108571			133.077	0.709794	-0.138861
		0	0		120.349	0.707184	-0.10614			122.466	0.720602	-0.110133			133.413	0.709794	-0.140421
		0	0		120.674	0.708681	-0.10614			122.732	0.722123	-0.110133			133.413	0.710545	-0.140421
		0	0		120.837	0.708681	-0.10614			122.732	0.722123	-0.106229			133.581	0.710545	-0.143542
		0	0		120.837	0.709429	-0.10614			122.864	0.723264	-0.106229			133.581	0.711669	-0.144323
		0	0		120.837	0.710177	-0.10614			122.997	0.723264	-0.107791			133.917	0.711669	-0.144323
		0	0		121	0.710926	-0.10614			122.997	0.724404	-0.107791			134.253	0.712793	-0.142763
		0	0		121.325	0.711301	-0.109261			123.13	0.724785	-0.109353			134.253	0.713169	-0.142763
		0	0		121.325	0.712049	-0.1077			123.263	0.725165	-0.110915			134.421	0.714293	-0.142763
		0	0		121.325	0.712799	-0.108482			123.396	0.726306	-0.110915			134.589	0.714669	-0.142763
		0	0		121.488	0.713172	-0.108482			123.529	0.726687	-0.110915			134.589	0.715418	-0.142763
		0	0		121.65	0.713921	-0.110043			123.661	0.727446	-0.114038			134.589	0.715793	-0.141982
		0	0		121.813	0.714669	-0.110043			123.794	0.727827	-0.114038			134.589	0.715793	-0.138861
		0	0		121.975	0.715794	-0.110043			124.06	0.728208	-0.1156			134.589	0.717293	-0.138861
		0	0		122.138	0.716167	-0.110043			124.06	0.728587	-0.118726			134.757	0.718042	-0.141202
		0	0		122.138	0.716167	-0.110043			124.06	0.729729	-0.118726			134.925	0.718418	-0.141202
		0	0		122.301	0.716542	-0.110822			124.06	0.730108	-0.11482			134.925	0.719168	-0.138861
		0	0		122.301	0.717664	-0.112383			124.326	0.730869	-0.11482			134.925	0.719917	-0.138861
		0	0		122.463	0.718039	-0.112383			124.458	0.731629	-0.11482			134.925	0.719917	-0.138861
		0	0		122.626	0.718789	-0.112383			124.591	0.73239	-0.1156			135.093	0.720668	-0.138861
		0	0		122.789	0.718789	-0.113165			124.591	0.73239	-0.1156			135.261	0.721042	-0.138861
		0	0		122.951	0.720285	-0.113944			124.724	0.733531	-0.116382			135.261	0.721793	-0.138861
		0	0		122.951	0.720659	-0.113165			124.857	0.734292	-0.114038			135.261	0.722168	-0.141202
		0	0		123.439	0.721409	-0.113944			124.857	0.735052	-0.1156			135.597	0.723668	-0.141982
		0	0		123.439	0.721409	-0.113165			125.123	0.735052	-0.114038			135.933	0.723668	-0.141982
		0	0		123.602	0.722532	-0.113165			125.255	0.735811	-0.1156			135.933	0.724793	-0.141982
		0	0		123.927	0.722532	-0.113165			125.388	0.735811	-0.116382			135.933	0.724793	-0.141982
		0	0		123.927	0.724029	-0.112383			125.388	0.736573	-0.116382			135.933	0.725542	-0.142763
		0	0		123.927	0.724029	-0.112383			125.654	0.737333	-0.116382			136.269	0.725542	-0.144323
		0	0		124.252	0.725152	-0.112383			125.92	0.738475	-0.117164			136.269	0.727041	-0.144323
		0	0		124.252	0.725152	-0.113944			125.92	0.739615	-0.117164			136.269	0.727417	-0.143542
		0	0		124.252	0.726275	-0.114726			126.185	0.739615	-0.117164			136.606	0.727792	-0.143542
		0	0		124.578	0.727025	-0.114726			126.185	0.740375	-0.119507			136.774	0.727792	-0.142763
		0	0		124.578	0.727025	-0.114726			126.185	0.740375	-0.117164			136.942	0.729666	-0.144323
		0	0		124.578	0.728147	-0.115505			126.451	0.740756	-0.119507			136.942	0.729666	-0.143542
		0	0		124.74	0.728895	-0.115505			126.451	0.741515	-0.117164			136.942	0.730792	-0.143542
		0	0		124.903	0.728895	-0.115505			126.716	0.742277	-0.118726			136.942	0.730792	-0.143542
		0	0		124.903	0.72927	-0.115505			126.849	0.742277	-0.118726			137.278	0.731917	-0.144323
		0	0		125.228	0.73002	-0.115505			126.982	0.743798	-0.118726			137.278	0.731917	-0.145102
		0	0		125.553	0.731142	-0.114726			126.982	0.744179	-0.120289			137.614	0.733041	-0.145102
		0	0		125.553	0.731142	-0.114726			127.381	0.745319	-0.120289			138.118	0.733417	-0.147442
		0	0		125.879	0.731517	-0.118627			127.381	0.745319	-0.120289			138.118	0.73379	-0.147442
		0	0		126.041	0.732265	-0.118627			127.381	0.746079	-0.121851			138.286	0.734166	-0.146663
		0	0		126.041	0.73264	-0.118627			127.381	0.746459	-0.121851			138.622	0.734541	-0.145102
		0	0		126.204	0.733763	-0.117848			127.513	0.7476	-0.121851			138.622	0.736041	-0.146663
		0	0		126.204	0.733763	-0.117848			127.513	0.7476	-0.121069			138.958	0.736416	-0.149783
		0	0		126.367	0.73526	-0.117848			127.779	0.748742	-0.121069			138.958	0.73679	-0.149783
		0	0		126.367	0.73526	-0.117066			127.779	0.748742	-0.121851			138.958	0.737916	-0.149783
		0	0		126.529	0.735635	-0.119409			128.045	0.749882	-0.121851			139.294	0.737916	-0.149002
		0	0		126.854	0.736758	-0.117066			128.31	0.749882	-0.121069			139.462	0.738665	-0.148223
		0	0		126.854	0.737507	-0.119409			128.31	0.751023	-0.121069			139.63	0.739041	-0.148223
		0	0		127.18	0.73863	-0.12097			128.31	0.751023	-0.121069			139.798	0.73979	-0.148223
		0	0		127.18	0.739005	-0.12097			128.576	0.751784	-0.121851			139.966	0.740165	-0.148223
		0	0		127.18	0.739005	-0.121749			128.842	0.752544	-0.121851			139.966	0.74129	-0.148223
		0	0		127.18	0.739378	-0.121749			128.975	0.753303	-0.121851			140.134	0.741665	-0.148223
		0	0		127.342	0.739753	-0.121749			129.107	0.754446	-0.121851			140.47	0.74204	-0.148223
		0	0		127.342	0.740875	-0.121749			129.107	0.754446	-0.121851			140.302	0.743165	-0.149783
		0	0		127.505	0.741625	-0.121749			129.24	0.755586	-0.121851			140.47	0.743165	-0.150562
		0	0		127.83	0.742373	-0.121749			129.24	0.755967	-0.122631			140.638	0.744289	-0.150562
		0	0		127.83	0.742748	-0.121749			129.639	0.755967	-0.123413			140.638	0.744289	-0.150562
		0	0		127.993	0.742748	-0.121749			129.771	0.756726	-0.123413			140.638	0.74504	-0.149783
		0	0		128.155	0.744245	-0.121749			129.904	0.757488	-0.124973			140.974	0.746165	-0.149783
		0	0		128.318	0.744245	-0.12331			130.037	0.758248	-0.124973			141.31	0.74654	-0.149783
		0	0		128.481	0.745368	-0.12331			130.17	0.759009	-0.124193			141.31	0.747289	-0.151344
		0	0		128.481	0.745368	-0.12331			130.17	0.759009	-0.123413			141.31	0.747665	-0.151344
		0	0		128.806	0.746491	-0.121749			130.17	0.76053	-0.124193			141.31	0.74804	-0.152904
		0	0		128.806	0.746491	-0.121749			130.303	0.76053	-0.124973			141.478	0.748414	-0.151344
		0	0		129.131	0.747615	-0.12331			130.436	0.76129	-0.124973			141.646	0.749165	-0.151344
		0	0		129.131	0.748363	-0.125653			130.568	0.761671	-0.124973			141.646	0.750289	-0.151344
		0	0		129.131	0.749113	-0.127993			130.701	0.76243	-0.124193			141.646	0.750664	-0.151344
		0	0		129.457	0.749113	-0.128775			130.967	0.762811	-0.124193			141.982	0.75104	-0.153683
		0	0		129.619	0.749861	-0.127993			131.1	0.763951	-0.124193			141.982	0.751789	-0.154464
		0	0		129.782	0.750236	-0.127993			131.1	0.763951	-0.126536			142.15	0.752164	-0.156025
		0	0		130.107	0.750983	-0.126432			131.233	0.764713	-0.126536			142.654	0.752913	-0.154464
		0	0		130.107	0.751733	-0.126432			131.233	0.765092	-0.126536			142.654	0.753664	-0.156025
		0	0		130.107	0.752481	-0.126432			131.233	0.765472	-0.125756			142.823	0.75404	-0.156025
		0	0		130.432	0.753231	-0.126432			131.498	0.766613	-0.124973			142.823	0.75404	-0.156806
		0	0		130.595	0.753231	-0.127214			131.498	0.767374	-0.124973			143.327	0.754789	-0.157585
		0	0		130.758	0.753978	-0.127993			131.631	0.767755	-0.126536			143.663	0.756289	-0.157585
		0	0		130.758	0.754728	-0.127993			131.631	0.768134	-0.126536			143.999	0.757038	-0.157585
		0	0		131.083	0.755476	-0.127993			131.764	0.769276	-0.126536			143.999	0.757413	-0.158364
		0	0		131.083	0.756226	-0.127993			131.897	0.769276	-0.128098			144.335	0.757788	-0.158364
		0	0		131.083	0.756599	-0.128775			132.295	0.770417	-0.128098			144.671	0.758537	-0.157585
		0	0		131.083	0.756974	-0.128775			132.295	0.771176	-0.128098			144.839	0.759288	-0.156806
		0	0		131.246	0.757723	-0.128775			132.295	0.771557	-0.128098			144.839	0.759664	-0.156806
		0	0		131.408	0.758471	-0.127993			132.428	0.771938	-0.128098			144.839	0.760788	-0.156806
		0	0		131.733	0.758846	-0.127993			132.561	0.773078	-0.128098			145.175	0.760788	-0.158364
		0	0		131.733	0.759219	-0.127993			132.694	0.773459	-0.128098			145.175	0.761537	-0.156806
		0	0		131.896	0.759969	-0.130333			132.826	0.774219	-0.126536			145.175	0.761537	-0.156806
		0	0		132.059	0.761091	-0.130333			133.092	0.774219	-0.128098			145.343	0.762664	-0.156806
		0	0		132.059	0.761091	-0.131115			133.225	0.775359	-0.12888			145.511	0.763037	-0.156025
		0	0		132.384	0.762214	-0.131115			133.225	0.77612	-0.12888			145.511	0.763788	-0.156806
		0	0		132.384	0.762214	-0.131115			133.358	0.77612	-0.130442			145.343	0.763788	-0.160706
		0	0		132.384	0.763339	-0.131115			133.623	0.776501	-0.130442			145.343	0.764537	-0.160706
		0	0		132.709	0.764086	-0.131115			133.623	0.778022	-0.130442			145.343	0.765663	-0.160706
		0	0		132.547	0.764086	-0.131115			133.756	0.778782	-0.130442			145.679	0.766037	-0.162266
		0	0		132.872	0.765209	-0.131115			133.889	0.778782	-0.130442			145.679	0.766788	-0.160706
		0	0		132.709	0.765209	-0.132676			133.889	0.779922	-0.132785			145.679	0.767537	-0.160706
		0	0		133.197	0.765584	-0.132676			133.889	0.780303	-0.132785			145.679	0.767537	-0.160706
		0	0		133.36	0.766707	-0.132676			133.889	0.780303	-0.132785			145.679	0.769037	-0.160706
		0	0		133.36	0.767456	-0.132676			134.155	0.781443	-0.132785			146.015	0.769037	-0.160706
		0	0		133.685	0.768204	-0.132676			134.42	0.781443	-0.135129			146.351	0.769788	-0.160706
		0	0		133.848	0.768204	-0.134237			134.686	0.782586	-0.132785			146.351	0.770537	-0.160706
		0	0		134.01	0.768954	-0.134237			134.819	0.782965	-0.134347			146.687	0.771288	-0.162266
		0	0		134.01	0.769329	-0.135016			134.952	0.783345	-0.134347			146.687	0.771661	-0.162266
		0	0		134.336	0.770451	-0.135798			134.952	0.784105	-0.135129			147.023	0.772787	-0.162266
		0	0		134.336	0.771199	-0.135798			134.952	0.784105	-0.135129			147.527	0.772787	-0.160706
		0	0		134.661	0.771949	-0.135798			135.217	0.785626	-0.135129			147.527	0.773536	-0.162266
		0	0		134.661	0.771949	-0.136577			135.217	0.786007	-0.135909			147.527	0.773912	-0.163826
		0	0		134.986	0.772697	-0.137359			135.483	0.787147	-0.133567			148.199	0.774661	-0.163826
		0	0		134.661	0.773447	-0.137359			135.483	0.787528	-0.135909			148.367	0.775412	-0.163826
		0	0		134.986	0.773819	-0.137359			135.483	0.787909	-0.135909			148.367	0.775785	-0.163826
		0	0		134.986	0.774944	-0.137359			135.749	0.788289	-0.135909			148.367	0.775785	-0.163826
		0	0		135.311	0.774944	-0.137359			136.014	0.78943	-0.135909			148.703	0.777285	-0.165387
		0	0		134.986	0.775692	-0.137359			136.014	0.789811	-0.135909			148.703	0.777285	-0.165387
		0	0		135.311	0.776067	-0.137359			136.014	0.790189	-0.135909			149.039	0.778412	-0.165387
		0	0		135.637	0.777189	-0.138138			136.014	0.79057	-0.135909			149.039	0.778785	-0.163826
		0	0		135.637	0.777564	-0.139699			136.014	0.791711	-0.135909			149.039	0.779161	-0.165387
		0	0		135.799	0.777939	-0.142042			136.28	0.792091	-0.135909			149.376	0.779912	-0.163826
		0	0		135.799	0.778687	-0.142042			136.546	0.792472	-0.139034			149.376	0.781036	-0.163826
		0	0		135.799	0.779062	-0.142042			136.546	0.792853	-0.139034			149.376	0.781036	-0.163826
		0	0		135.962	0.77981	-0.140481			136.546	0.793993	-0.139034			149.376	0.781411	-0.163826
		0	0		136.287	0.780559	-0.140481			137.077	0.795134	-0.137471			149.376	0.78216	-0.163826
		0	0		136.287	0.780932	-0.140481			137.077	0.795134	-0.137471			149.039	0.782536	-0.163826
		0	0		136.612	0.782057	-0.140481			137.077	0.795893	-0.139034			149.039	0.783285	-0.163826
		0	0		136.938	0.78243	-0.140481			137.077	0.796274	-0.139034			149.712	0.78366	-0.163826
		0	0		136.938	0.78243	-0.140481			137.343	0.797035	-0.139034			149.712	0.78516	-0.163826
		0	0		137.1	0.783554	-0.140481			137.343	0.797035	-0.139034			150.048	0.78516	-0.163826
		0	0		137.1	0.783927	-0.140481			137.608	0.797795	-0.141376			150.72	0.785909	-0.163826
		0	0		137.263	0.784677	-0.140481			137.608	0.798557	-0.141376			150.888	0.78666	-0.163826
		0	0		137.263	0.785425	-0.140481			137.608	0.799316	-0.139814			151.056	0.787409	-0.163826
		0	0		137.263	0.7858	-0.140481			137.874	0.800078	-0.139814			151.392	0.787785	-0.163826
		0	0		137.426	0.78655	-0.142042			137.874	0.800837	-0.142158			151.56	0.78816	-0.163826
		0	0		137.588	0.786922	-0.142042			138.007	0.800837	-0.142158			151.56	0.788909	-0.163826
		0	0		137.751	0.787672	-0.142821			138.14	0.801978	-0.141376			151.56	0.78966	-0.166166
		0	0		137.914	0.788047	-0.142821			138.405	0.801978	-0.141376			151.56	0.790035	-0.166166
		0	0		137.914	0.788795	-0.145162			138.405	0.802358	-0.142158			151.728	0.790784	-0.166166
		0	0		138.239	0.78917	-0.145162			138.671	0.803118	-0.142938			151.728	0.790784	-0.166947
		0	0		138.239	0.789918	-0.146723			138.936	0.804641	-0.142158			151.392	0.792284	-0.166947
		0	0		138.401	0.790667	-0.146723			138.936	0.804641	-0.142158			151.392	0.792284	-0.165387
		0	0		138.564	0.791042	-0.147504			138.936	0.805401	-0.142158			151.392	0.793035	-0.163826
		0	0		138.564	0.791415	-0.148284			139.202	0.805781	-0.142158			151.392	0.793035	-0.163826
		0	0		138.889	0.792538	-0.148284			139.202	0.806922	-0.1445			151.728	0.79416	-0.163826
		0	0		138.889	0.792538	-0.146723			139.202	0.807681	-0.1445			151.728	0.794533	-0.163826
		0	0		139.052	0.793662	-0.145943			139.202	0.807681	-0.1445			152.4	0.795284	-0.163826
		0	0		139.215	0.794035	-0.146723			139.468	0.808443	-0.1445			152.736	0.796035	-0.163826
		0	0		139.215	0.794785	-0.146723			139.733	0.809203	-0.146063			153.072	0.796784	-0.166947
		0	0		139.377	0.79516	-0.146723			139.733	0.809583	-0.146845			153.408	0.797533	-0.169286
		0	0		139.54	0.795908	-0.146723			139.999	0.810345	-0.146845			153.408	0.797533	-0.169286
		0	0		139.865	0.795908	-0.146723			139.999	0.810724	-0.146845			153.408	0.798284	-0.169286
		0	0		139.865	0.797405	-0.146723			140.265	0.811104	-0.1445			153.744	0.799408	-0.166947
		0	0		140.028	0.797405	-0.148284			140.265	0.811866	-0.1445			153.744	0.799408	-0.166947
		0	0		140.028	0.798155	-0.149065			140.265	0.812245	-0.146063			154.08	0.800533	-0.166947
		0	0		140.19	0.798528	-0.149065			140.53	0.813766	-0.146063			154.08	0.800908	-0.167726
		0	0		140.353	0.799278	-0.149847			140.53	0.813766	-0.146063			154.416	0.801284	-0.167726
		0	0		140.516	0.799653	-0.149065			140.796	0.814147	-0.146845			154.416	0.802033	-0.168507
		0	0		140.516	0.8004	-0.149847			140.796	0.815287	-0.148407			154.584	0.802033	-0.170847
		0	0		140.516	0.800775	-0.149847			141.062	0.815287	-0.148407			154.752	0.803159	-0.173186
		0	0		140.678	0.801898	-0.150626			141.062	0.816808	-0.148407			154.752	0.803908	-0.173186
		0	0		140.841	0.802273	-0.150626			141.062	0.81757	-0.148407			154.752	0.804659	-0.170065
		0	0		141.166	0.803021	-0.150626			141.195	0.81757	-0.146845			154.92	0.804659	-0.170065
		0	0		141.329	0.803395	-0.150626			141.327	0.818329	-0.146845			155.088	0.805032	-0.170065
		0	0		141.491	0.804143	-0.152187			141.593	0.81871	-0.146845			155.088	0.806157	-0.168507
		0	0		141.817	0.805268	-0.152187			141.859	0.81985	-0.147625			155.424	0.806532	-0.166947
		0	0		142.142	0.805268	-0.152968			141.859	0.81985	-0.148407			155.424	0.807657	-0.166166
		0	0		142.142	0.805641	-0.154529			141.991	0.820231	-0.149187			155.424	0.808408	-0.166166
		0	0		142.142	0.807138	-0.154529			142.124	0.820991	-0.150749			155.593	0.808408	-0.169286
		0	0		142.467	0.807138	-0.154529			142.39	0.821752	-0.150749			155.593	0.809157	-0.170065
		0	0		142.467	0.807513	-0.154529			142.523	0.822512	-0.149969			155.761	0.809908	-0.170065
		0	0		142.467	0.808636	-0.153748			142.656	0.823654	-0.149969			155.929	0.810657	-0.170065
		0	0		142.63	0.809386	-0.154529			142.656	0.823654	-0.149969			156.097	0.810657	-0.170065
		0	0		142.793	0.809386	-0.154529			142.656	0.824414	-0.149187			156.097	0.811408	-0.170065
		0	0		142.955	0.810508	-0.156088			142.921	0.824795	-0.149187			156.265	0.811783	-0.172407
		0	0		142.955	0.810508	-0.156088			143.054	0.825173	-0.150749			156.265	0.812532	-0.173186
		0	0		143.118	0.811631	-0.156088			143.054	0.825935	-0.150749			156.265	0.813283	-0.173967
		0	0		143.118	0.812006	-0.156088			143.054	0.826316	-0.151532			156.265	0.813656	-0.174746
		0	0		143.118	0.813129	-0.156088			143.187	0.827456	-0.151532			156.601	0.814032	-0.174746
		0	0		143.443	0.813129	-0.156088			143.187	0.827456	-0.153094			156.769	0.814783	-0.174746
		0	0		143.443	0.813878	-0.15687			143.718	0.828596	-0.151532			156.769	0.815532	-0.174746
		0	0		143.606	0.814251	-0.15687			143.718	0.829358	-0.151532			157.105	0.816281	-0.172407
		0	0		143.768	0.815001	-0.158431			143.851	0.829358	-0.151532			157.441	0.817032	-0.172407
		0	0		144.094	0.815376	-0.157649			143.984	0.830498	-0.151532			157.777	0.817032	-0.171626
		0	0		144.256	0.816124	-0.157649			143.984	0.830498	-0.152312			157.777	0.818156	-0.170065
		0	0		144.419	0.816499	-0.157649			143.984	0.831258	-0.153094			157.777	0.818532	-0.170065
		0	0		144.419	0.817621	-0.157649			144.25	0.831639	-0.153094			158.281	0.819656	-0.172407
		0	0		144.744	0.817996	-0.157649			144.25	0.832779	-0.153094			158.449	0.820031	-0.173186
		0	0		144.744	0.819494	-0.157649			144.515	0.833541	-0.154656			158.617	0.820407	-0.174746
		0	0		144.744	0.819494	-0.157649			144.515	0.833919	-0.154656			158.785	0.821156	-0.175528
		0	0		145.069	0.819867	-0.159992			144.781	0.834681	-0.154656			158.785	0.821531	-0.176307
		0	0		145.069	0.820616	-0.160771			144.781	0.835062	-0.153094			159.289	0.822656	-0.179427
		0	0		145.069	0.821366	-0.159992			144.781	0.835441	-0.154656			159.289	0.822656	-0.179427
		0	0		145.069	0.822114	-0.161553			144.914	0.836583	-0.154656			159.289	0.823407	-0.176307
		0	0		145.395	0.822114	-0.160771			145.047	0.836962	-0.154656			159.457	0.82378	-0.176307
		0	0		145.72	0.822862	-0.161553			145.047	0.837723	-0.154656			159.457	0.824156	-0.176307
		0	0		145.72	0.823611	-0.160771			145.312	0.838104	-0.155436			159.457	0.82528	-0.177088
		0	0		146.045	0.823986	-0.162332			145.312	0.838864	-0.157781			159.793	0.826031	-0.177867
		0	0		146.045	0.824359	-0.162332			145.578	0.839625	-0.157781			160.129	0.826031	-0.177867
		0	0		146.37	0.825484	-0.162332			145.578	0.839625	-0.157781			160.129	0.827155	-0.177867
		0	0		146.37	0.825857	-0.162332			145.578	0.840766	-0.157781			160.465	0.82828	-0.177867
		0	0		146.37	0.825857	-0.163893			145.843	0.841525	-0.156998			160.465	0.82828	-0.177867
		0	0		146.37	0.826981	-0.165454			145.843	0.841525	-0.156998			160.633	0.829031	-0.177867
		0	0		146.533	0.827354	-0.165454			145.843	0.842287	-0.156998			160.801	0.829031	-0.177867
		0	0		146.696	0.828104	-0.165454			146.109	0.842667	-0.156998			160.969	0.830531	-0.179427
		0	0		147.021	0.829227	-0.165454			146.242	0.843427	-0.157781			160.969	0.830531	-0.180988
		0	0		147.184	0.829602	-0.165454			146.508	0.844189	-0.157781			160.969	0.831655	-0.181769
		0	0		147.184	0.829602	-0.165454			146.508	0.844567	-0.157781			161.137	0.832031	-0.181769
		0	0		147.184	0.831099	-0.165454			146.508	0.84571	-0.159343			161.473	0.832404	-0.181769
		0	0		147.672	0.831099	-0.165454			146.64	0.84571	-0.159343			161.473	0.833531	-0.183327
		0	0		147.672	0.831847	-0.165454			146.64	0.84685	-0.159343			161.473	0.833531	-0.184108
		0	0		147.672	0.832597	-0.167015			147.039	0.84685	-0.160905			161.81	0.834655	-0.184108
		0	0		147.834	0.833344	-0.167015			147.172	0.84875	-0.160905			161.81	0.83503	-0.184108
		0	0		147.997	0.833719	-0.167015			147.305	0.849131	-0.160905			162.314	0.835779	-0.185669
		0	0		147.997	0.834094	-0.167015			147.437	0.849131	-0.160905			162.314	0.836155	-0.185669
		0	0		148.159	0.834467	-0.168576			147.57	0.849131	-0.160905			161.978	0.83653	-0.185669
		0	0		148.322	0.835965	-0.170917			147.703	0.849892	-0.160905			161.978	0.837279	-0.185669
		0	0		148.322	0.835965	-0.170917			147.836	0.850271	-0.163247			162.146	0.838028	-0.185669
		0	0		148.322	0.83634	-0.170137			147.969	0.851413	-0.164027			162.482	0.838779	-0.185669
		0	0		148.647	0.837089	-0.169356			147.969	0.851792	-0.16481			162.482	0.838779	-0.185669
		0	0		148.973	0.837837	-0.169356			148.234	0.852935	-0.16559			162.482	0.839904	-0.185669
		0	0		148.973	0.837837	-0.169356			148.234	0.852935	-0.16559			162.482	0.840279	-0.185669
		0	0		148.973	0.838587	-0.170137			148.234	0.853694	-0.16481			162.482	0.841028	-0.185669
		0	0		149.298	0.840084	-0.170137			148.234	0.853694	-0.16481			163.154	0.841779	-0.183327
		0	0		149.461	0.840084	-0.170917			148.5	0.854835	-0.16481			163.49	0.841779	-0.183327
		0	0		149.786	0.840832	-0.171698			148.766	0.855596	-0.16481			163.49	0.843654	-0.183327
		0	0		149.948	0.841207	-0.171698			148.766	0.855975	-0.16481			163.49	0.843654	-0.184108
		0	0		149.786	0.84233	-0.171698			149.031	0.856736	-0.16481			163.658	0.844028	-0.184108
		0	0		149.948	0.842705	-0.171698			149.164	0.857117	-0.16481			163.826	0.844403	-0.184108
		0	0		150.274	0.842705	-0.171698			149.297	0.859017	-0.16481			163.826	0.844779	-0.185669
		0	0		150.274	0.843827	-0.173259			149.297	0.859398	-0.16481			163.826	0.845903	-0.185669
		0	0		150.274	0.843827	-0.173259			149.43	0.859398	-0.164027			164.162	0.846279	-0.187229
		0	0		150.274	0.84495	-0.174038			149.563	0.859779	-0.16481			164.162	0.847028	-0.187229
		0	0		150.274	0.845325	-0.174038			149.563	0.860538	-0.166372			164.162	0.847779	-0.188789
		0	0		150.599	0.846447	-0.174038			149.563	0.860919	-0.166372			164.162	0.848152	-0.188789
		0	0		150.599	0.846822	-0.174038			149.828	0.861681	-0.166372			164.162	0.848528	-0.188789
		0	0		150.924	0.84757	-0.174038			149.828	0.86244	-0.167152			164.33	0.848903	-0.188008
		0	0		150.924	0.847945	-0.17482			150.227	0.863202	-0.168714			164.498	0.850403	-0.187229
		0	0		151.25	0.849443	-0.177942			150.227	0.863581	-0.168714			164.666	0.850778	-0.188008
		0	0		151.412	0.849443	-0.177942			150.36	0.864721	-0.168714			164.498	0.851527	-0.188008
		0	0		151.575	0.849443	-0.173259			150.625	0.865482	-0.166372			164.666	0.851903	-0.188008
		0	0		151.575	0.849817	-0.173259			150.625	0.865482	-0.166372			164.666	0.852652	-0.19035
		0	0		151.9	0.851315	-0.17482			150.891	0.865863	-0.166372			164.834	0.852652	-0.19035
		0	0		152.063	0.851315	-0.17482			150.891	0.867004	-0.166372			164.834	0.853778	-0.19035
		0	0		152.225	0.852438	-0.17482			151.157	0.867763	-0.16481			165.002	0.853778	-0.191131
		0	0		152.225	0.852438	-0.176381			151.157	0.868525	-0.16481			165.338	0.854903	-0.188789
		0	0		152.551	0.853185	-0.177942			151.157	0.868525	-0.167152			165.338	0.855652	-0.188789
		0	0		152.551	0.85356	-0.178721			151.422	0.869284	-0.167152			165.506	0.856027	-0.188789
		0	0		152.551	0.85431	-0.178721			151.422	0.869284	-0.168714			165.506	0.856027	-0.188789
		0	0		152.551	0.855058	-0.178721			151.422	0.870427	-0.169496			165.842	0.857152	-0.191131
		0	0		152.713	0.855433	-0.178721			151.688	0.871186	-0.170276			166.01	0.857902	-0.191131
		0	0		152.876	0.856555	-0.178721			151.688	0.871567	-0.169496			166.01	0.858276	-0.19191
		0	0		153.201	0.85693	-0.178721			151.953	0.871567	-0.170276			166.01	0.858651	-0.192691
		0	0		153.201	0.858053	-0.180282			151.953	0.872707	-0.170276			166.346	0.859776	-0.194252
		0	0		153.526	0.858053	-0.180282			152.086	0.873469	-0.170276			166.514	0.859776	-0.194252
		0	0		153.526	0.858803	-0.180282			152.219	0.873469	-0.170276			166.514	0.860902	-0.195031
		0	0		153.526	0.858803	-0.181064			152.352	0.874609	-0.171059			166.85	0.861276	-0.195031
		0	0		153.526	0.8603	-0.181064			152.485	0.874609	-0.171059			166.85	0.862027	-0.195031
		0	0		153.852	0.861048	-0.181064			152.618	0.87613	-0.171059			167.018	0.862402	-0.195031
		0	0		153.852	0.861048	-0.182625			152.75	0.87613	-0.173401			167.186	0.862776	-0.194252
		0	0		153.852	0.861798	-0.181064			152.883	0.87689	-0.173401			167.522	0.863902	-0.194252
		0	0		154.177	0.862171	-0.181064			152.883	0.877652	-0.173401			167.522	0.865027	-0.195031
		0	0		154.177	0.862921	-0.181064			152.883	0.878411	-0.174183			167.522	0.865027	-0.195031
		0	0		154.177	0.863293	-0.181064			153.282	0.878792	-0.174183			167.522	0.865776	-0.19581
		0	0		154.665	0.864418	-0.181064			153.282	0.879173	-0.173401			167.858	0.866526	-0.195031
		0	0		154.665	0.864791	-0.181064			153.547	0.880694	-0.173401			168.195	0.866526	-0.195031
		0	0		154.827	0.865166	-0.184965			153.547	0.880694	-0.174183			168.195	0.867275	-0.195031
		0	0		155.153	0.866289	-0.181064			153.813	0.881453	-0.175743			168.363	0.867651	-0.195031
		0	0		155.153	0.866663	-0.181064			154.079	0.881834	-0.174963			168.531	0.868775	-0.195031
		0	0		155.153	0.867038	-0.181064			154.079	0.882215	-0.174963			168.867	0.869526	-0.195031
		0	0		155.478	0.867786	-0.181064			154.079	0.883355	-0.174963			169.035	0.8699	-0.195031
		0	0		155.478	0.867786	-0.185747			154.344	0.883355	-0.176525			169.539	0.870275	-0.19581
		0	0		155.478	0.869658	-0.187308			154.344	0.884496	-0.176525			169.875	0.8714	-0.196591
		0	0		155.803	0.869658	-0.188087			154.344	0.885257	-0.176525			169.875	0.8714	-0.196591
		0	0		155.966	0.870033	-0.188087			154.61	0.885257	-0.176525			170.211	0.871775	-0.196591
		0	0		156.129	0.870781	-0.184186			154.61	0.886017	-0.176525			170.211	0.872151	-0.196591
		0	0		156.454	0.871904	-0.184186			154.61	0.886398	-0.178088			170.547	0.87365	-0.19737
		0	0		156.616	0.872279	-0.185747			155.008	0.887538	-0.178088			170.547	0.874026	-0.198151
		0	0		156.454	0.873028	-0.186526			155.008	0.887538	-0.178868			170.547	0.874026	-0.198151
		0	0		156.779	0.873028	-0.186526			155.141	0.888297	-0.178088			170.547	0.874775	-0.198151
		0	0		156.779	0.873776	-0.186526			155.141	0.889059	-0.178868			170.883	0.875899	-0.198151
		0	0		156.779	0.874526	-0.186526			155.141	0.889819	-0.178088			171.051	0.87665	-0.198151
		0	0		157.104	0.874899	-0.185747			155.673	0.89058	-0.178088			171.219	0.877024	-0.198151
		0	0		157.104	0.875274	-0.185747			155.673	0.89058	-0.178088			171.219	0.877024	-0.19893
		0	0		157.43	0.876024	-0.186526			155.938	0.892101	-0.178088			171.387	0.877775	-0.19893
		0	0		157.43	0.876771	-0.187308			156.071	0.892482	-0.180432			171.891	0.878524	-0.199712
		0	0		157.755	0.876771	-0.188869			156.204	0.893242	-0.182774			171.891	0.879275	-0.199712
		0	0		157.755	0.878269	-0.188869			156.204	0.893622	-0.183557			171.555	0.880024	-0.199712
		0	0		157.918	0.878269	-0.188869			156.204	0.894003	-0.183557			171.219	0.880399	-0.199712
		0	0		158.08	0.879392	-0.19043			156.47	0.894763	-0.181212			171.219	0.88115	-0.199712
		0	0		158.243	0.879766	-0.19043			156.602	0.895903	-0.181212			171.219	0.881523	-0.19893
		0	0		158.243	0.880889	-0.19043			156.602	0.895903	-0.181212			171.555	0.882274	-0.19893
		0	0		158.405	0.880889	-0.19043			156.602	0.896665	-0.181212			171.891	0.883399	-0.19893
		0	0		158.405	0.881639	-0.19043			156.735	0.896665	-0.182774			171.891	0.883399	-0.199712
		0	0		158.731	0.882387	-0.19043			156.735	0.897805	-0.182774			172.563	0.88415	-0.199712
		0	0		158.731	0.882762	-0.19043			157.134	0.898186	-0.182774			172.899	0.88415	-0.199712
		0	0		159.056	0.882762	-0.194331			157.267	0.898945	-0.182774			172.899	0.885274	-0.19893
		0	0		159.056	0.883884	-0.194331			157.267	0.898945	-0.182774			172.899	0.885648	-0.199712
		0	0		159.219	0.884259	-0.19355			157.267	0.900086	-0.182774			173.235	0.886774	-0.200491
		0	0		159.381	0.885007	-0.19043			157.532	0.900467	-0.182774			173.235	0.886774	-0.202051
		0	0		159.706	0.885382	-0.19043			157.532	0.901607	-0.182774			173.571	0.887523	-0.202051
		0	0		159.706	0.886132	-0.194331			157.532	0.902368	-0.185119			173.739	0.887899	-0.204393
		0	0		159.706	0.886504	-0.196671			157.532	0.902749	-0.185899			173.739	0.888648	-0.204393
		0	0		160.032	0.888002	-0.196671			157.798	0.903128	-0.185899			173.739	0.889023	-0.204393
		0	0		160.032	0.888377	-0.19511			157.798	0.903509	-0.182774			173.739	0.890523	-0.204393
		0	0		160.357	0.889127	-0.19511			158.063	0.90427	-0.182774			173.571	0.890523	-0.204393
		0	0		160.357	0.889127	-0.196671			158.063	0.90503	-0.185899			173.571	0.891274	-0.204393
		0	0		160.357	0.8895	-0.198232			158.196	0.90503	-0.185899			173.571	0.891274	-0.204393
		0	0		160.357	0.890249	-0.197453			158.595	0.906551	-0.186681			173.907	0.893147	-0.206732
		0	0		160.682	0.890997	-0.198232			158.595	0.906551	-0.186681			174.411	0.893147	-0.206732
		0	0		160.682	0.891372	-0.197453			158.86	0.907313	-0.186681			174.579	0.894274	-0.205953
		0	0		160.682	0.891747	-0.198232			158.86	0.908072	-0.189023			174.748	0.894274	-0.205953
		0	0		160.845	0.892869	-0.197453			158.86	0.908072	-0.189023			175.252	0.894647	-0.205953
		0	0		161.008	0.892869	-0.198232			159.126	0.909593	-0.189023			175.252	0.895398	-0.205953
		0	0		161.17	0.893992	-0.198232			159.126	0.909974	-0.189023			175.252	0.895772	-0.208292
		0	0		161.333	0.893992	-0.199014			159.259	0.910353	-0.189023			175.588	0.896898	-0.208292
		0	0		161.333	0.89549	-0.199793			159.392	0.911114	-0.189023			175.588	0.896898	-0.209072
		0	0		161.333	0.895865	-0.199793			159.657	0.912255	-0.189023			175.588	0.898022	-0.209072
		0	0		161.658	0.896239	-0.199793			159.79	0.912255	-0.189023			175.756	0.898022	-0.209853
		0	0		161.983	0.896612	-0.200575			159.923	0.912636	-0.191366			175.756	0.899147	-0.210632
		0	0		161.983	0.898485	-0.200575			160.189	0.913776	-0.191366			175.756	0.899898	-0.210632
		0	0		161.983	0.898485	-0.201354			160.189	0.914157	-0.189803			175.756	0.900271	-0.209072
		0	0		161.983	0.898485	-0.200575			160.189	0.914916	-0.189803			175.924	0.900271	-0.209072
		0	0		162.309	0.899982	-0.200575			160.189	0.914916	-0.189803			176.092	0.901022	-0.210632
		0	0		162.634	0.899982	-0.200575			160.454	0.916059	-0.191366			176.26	0.901771	-0.210632
		0	0		162.634	0.899982	-0.201354			160.454	0.916059	-0.192148			176.092	0.902522	-0.211413
		0	0		162.634	0.90148	-0.202915			160.587	0.916818	-0.192148			176.092	0.903271	-0.212973
		0	0		162.797	0.901855	-0.201354			160.853	0.917578	-0.192148			176.092	0.903647	-0.212973
		0	0		163.284	0.902228	-0.201354			160.853	0.918339	-0.192148			176.26	0.904022	-0.212192
		0	0		163.284	0.902977	-0.201354			160.853	0.918339	-0.192148			176.26	0.905146	-0.210632
		0	0		163.447	0.903725	-0.201354			161.119	0.920241	-0.192148			176.26	0.905522	-0.209853
		0	0		163.61	0.903725	-0.202915			161.119	0.920241	-0.192148			176.596	0.906271	-0.208292
		0	0		163.61	0.905223	-0.202915			161.119	0.921001	-0.192148			176.764	0.907022	-0.208292
		0	0		163.772	0.905223	-0.203697			161.384	0.921001	-0.192928			177.1	0.907022	-0.209072
		0	0		163.935	0.905973	-0.204476			161.517	0.922141	-0.195272			177.268	0.907771	-0.209072
		0	0		164.26	0.906347	-0.205258			161.517	0.922903	-0.195272			177.436	0.908522	-0.210632
		0	0		164.26	0.907095	-0.206037			161.783	0.922903	-0.190586			177.94	0.909271	-0.210632
		0	0		164.26	0.907095	-0.206037			161.915	0.923662	-0.190586			178.108	0.910022	-0.212192
		0	0		164.423	0.908593	-0.206037			162.048	0.924424	-0.19371			178.612	0.910771	-0.213753
		0	0		164.585	0.908593	-0.206037			162.048	0.924805	-0.19449			178.78	0.911522	-0.212192
		0	0		164.585	0.909715	-0.206037			162.314	0.926324	-0.195272			178.948	0.911895	-0.212192
		0	0		164.748	0.910465	-0.206037			162.314	0.926324	-0.195272			179.284	0.91227	-0.212192
		0	0		164.748	0.910838	-0.206037			162.314	0.926324	-0.195272			179.284	0.913021	-0.211413
		0	0		164.911	0.911213	-0.207598			162.447	0.927085	-0.196052			179.284	0.913021	-0.211413
		0	0		165.236	0.911963	-0.207598			162.845	0.927845	-0.196052			179.284	0.91377	-0.212192
		0	0		165.236	0.912336	-0.208378			162.845	0.928606	-0.196835			179.452	0.914521	-0.212192
		0	0		165.236	0.913085	-0.207598			162.845	0.928987	-0.196052			179.788	0.91527	-0.213753
		0	0		165.236	0.91346	-0.207598			162.845	0.930128	-0.196835			179.788	0.916019	-0.213753
		0	0		165.236	0.914208	-0.207598			163.111	0.930128	-0.196835			179.788	0.916395	-0.213753
		0	0		165.887	0.914208	-0.207598			163.377	0.931268	-0.196835			179.788	0.91677	-0.213753
		0	0		165.887	0.915706	-0.209939			163.377	0.931268	-0.199177			180.124	0.917519	-0.213753
		0	0		165.887	0.916455	-0.209939			163.642	0.93203	-0.199957			180.292	0.917519	-0.213753
		0	0		166.212	0.916828	-0.209939			163.775	0.932408	-0.199957			180.292	0.918646	-0.213753
		0	0		166.374	0.917203	-0.209159			163.908	0.933929	-0.199957			180.628	0.91977	-0.212973
		0	0		166.374	0.918701	-0.200575			163.908	0.93431	-0.199957			180.628	0.920145	-0.212973
		0	0		166.374	0.918701	-0.199793			164.041	0.934691	-0.200739			180.628	0.92127	-0.213753
		0	0		166.537	0.918701	-0.200575			164.041	0.935451	-0.200739			180.628	0.921645	-0.215313
		0	0		166.537	0.91945	-0.201354			164.306	0.936212	-0.200739			180.965	0.922019	-0.216873
		0	0		166.537	0.920946	-0.201354			164.439	0.936591	-0.201519			180.965	0.922019	-0.216873
		0	0		166.862	0.920946	-0.201354			164.439	0.937352	-0.201519			180.965	0.923145	-0.216873
		0	0		167.188	0.921696	-0.202915			164.705	0.937733	-0.201519			180.965	0.923519	-0.217654
		0	0		167.188	0.922071	-0.203697			164.838	0.937733	-0.201519			180.796	0.923894	-0.216873
		0	0		167.188	0.922818	-0.203697			164.838	0.938114	-0.201519			180.965	0.92427	-0.217654
		0	0		167.513	0.922818	-0.204476			164.97	0.939633	-0.203081			180.965	0.925019	-0.217654
		0	0		167.513	0.923193	-0.204476			164.97	0.940014	-0.203864			180.965	0.92577	-0.217654
		0	0		167.676	0.923941	-0.204476			165.236	0.940014	-0.203864			180.965	0.926519	-0.216873
		0	0		167.676	0.925066	-0.205258			165.236	0.941535	-0.203081			180.965	0.926519	-0.216873
		0	0		167.838	0.925439	-0.205258			165.236	0.941535	-0.201519			181.637	0.928018	-0.216873
		0	0		167.838	0.926936	-0.206037			165.236	0.942297	-0.203081			181.637	0.929143	-0.216873
		0	0		168.163	0.926936	-0.207598			165.502	0.943056	-0.203081			181.805	0.929518	-0.216873
		0	0		168.163	0.927686	-0.207598			165.767	0.944197	-0.203864			181.805	0.929894	-0.216873
		0	0		168.489	0.927686	-0.207598			165.767	0.944577	-0.203081			181.973	0.930269	-0.216873
		0	0		168.651	0.928809	-0.207598			166.033	0.944577	-0.204644			182.645	0.930643	-0.215313
		0	0		168.651	0.929558	-0.207598			166.033	0.945339	-0.205426			182.645	0.931018	-0.215313
		0	0		168.814	0.930306	-0.209159			166.033	0.946098	-0.205426			182.981	0.931769	-0.216094
		0	0		168.814	0.930681	-0.208378			166.033	0.946479	-0.206206			183.149	0.932143	-0.216094
		0	0		169.139	0.931056	-0.208378			166.299	0.94762	-0.206988			183.653	0.933643	-0.217654
		0	0		169.139	0.931804	-0.208378			166.299	0.94762	-0.207768			183.653	0.933643	-0.217654
		0	0		169.302	0.932179	-0.206037			166.299	0.948379	-0.207768			183.653	0.934018	-0.218434
		0	0		169.464	0.933301	-0.206037			166.432	0.94876	-0.207768			183.989	0.935143	-0.219994
		0	0		169.79	0.933301	-0.206037			166.564	0.949141	-0.207768			184.157	0.935518	-0.219994
		0	0		169.79	0.934049	-0.206037			166.83	0.950281	-0.207768			184.157	0.935518	-0.219994
		0	0		169.952	0.934424	-0.208378			166.83	0.951421	-0.20855			184.157	0.937018	-0.219994
		0	0		170.115	0.935174	-0.21072			166.963	0.951802	-0.20933			184.157	0.937018	-0.219994
		0	0		170.115	0.935921	-0.21072			167.096	0.952183	-0.210893			184.661	0.938142	-0.219994
		0	0		170.278	0.936671	-0.21072			167.361	0.952183	-0.210893			184.661	0.938518	-0.219215
		0	0		170.603	0.937044	-0.2115			167.627	0.953704	-0.210113			184.661	0.939267	-0.218434
		0	0		170.603	0.938169	-0.212281			167.627	0.954085	-0.210113			185.165	0.940018	-0.219215
		0	0		170.766	0.938169	-0.212281			167.627	0.954464	-0.210113			184.997	0.941142	-0.219994
		0	0		170.766	0.938917	-0.213063			167.893	0.954844	-0.210893			185.165	0.941142	-0.219994
		0	0		170.928	0.938917	-0.214624			167.893	0.955985	-0.20933			184.997	0.941518	-0.216873
		0	0		171.091	0.940414	-0.215403			168.025	0.956366	-0.20855			184.997	0.942267	-0.216094
		0	0		171.091	0.940789	-0.215403			168.158	0.956746	-0.20855			184.997	0.942642	-0.216873
		0	0		171.253	0.941162	-0.214624			168.158	0.957506	-0.210893			184.997	0.943766	-0.218434
		0	0		171.253	0.941162	-0.214624			168.291	0.958268	-0.212455			184.997	0.943766	-0.219215
		0	0		171.416	0.942287	-0.213842			168.69	0.959027	-0.210893			185.165	0.944517	-0.219215
		0	0		171.741	0.942659	-0.215403			168.69	0.959789	-0.212455			185.333	0.944517	-0.219994
		0	0		171.741	0.943409	-0.215403			168.69	0.960167	-0.217142			185.333	0.946017	-0.223896
		0	0		172.229	0.944532	-0.215403			168.955	0.960167	-0.217142			185.669	0.946017	-0.223896
		0	0		172.229	0.944907	-0.215403			168.955	0.96131	-0.217924			186.005	0.946766	-0.223896
		0	0		172.229	0.945282	-0.218525			169.221	0.96131	-0.217924			186.341	0.947142	-0.222335
		0	0		172.229	0.945655	-0.219304			169.354	0.962831	-0.217142			186.677	0.948266	-0.222335
		0	0		172.717	0.946029	-0.220086			169.487	0.962831	-0.217142			186.677	0.948266	-0.223115
		0	0		172.717	0.946779	-0.219304			169.487	0.963591	-0.217142			187.013	0.949391	-0.223115
		0	0		172.717	0.947902	-0.219304			169.619	0.964352	-0.217142			187.013	0.950142	-0.223115
		0	0		172.717	0.947902	-0.219304			169.752	0.964731	-0.217142			187.686	0.950517	-0.223115
		0	0		172.88	0.949025	-0.219304			169.752	0.964731	-0.217142			187.686	0.951266	-0.223115
		0	0		173.042	0.949399	-0.218525			169.752	0.966633	-0.218704			187.854	0.952017	-0.223896
		0	0		173.205	0.950147	-0.218525			170.018	0.966633	-0.219486			187.854	0.95239	-0.223896
		0	0		173.205	0.950147	-0.220865			170.018	0.967392	-0.219486			187.854	0.952766	-0.226235
		0	0		173.368	0.950897	-0.220865			170.018	0.968154	-0.220266			187.854	0.953517	-0.226235
		0	0		173.53	0.951645	-0.220865			170.284	0.968535	-0.220266			187.686	0.954266	-0.226235
		0	0		173.693	0.952395	-0.221647			170.284	0.969675	-0.220266			187.686	0.954266	-0.226235
		0	0		173.856	0.952769	-0.223208			170.284	0.969675	-0.220266			187.686	0.95539	-0.226235
		0	0		174.018	0.953892	-0.223987			170.284	0.970435	-0.220266			187.518	0.956141	-0.226235
		0	0		174.344	0.954265	-0.224769			170.416	0.970815	-0.221828			187.686	0.956141	-0.227796
		0	0		174.344	0.95464	-0.224769			170.549	0.971956	-0.221828			188.022	0.95689	-0.227796
		0	0		174.344	0.95539	-0.223987			170.682	0.971956	-0.221828			188.022	0.957266	-0.226235
		0	0		174.344	0.955763	-0.223987			170.815	0.973477	-0.221828			188.862	0.958017	-0.226235
		0	0		174.831	0.956887	-0.223987			171.08	0.973477	-0.221048			189.03	0.958765	-0.226235
		0	0		174.831	0.956887	-0.22633			171.346	0.974238	-0.221828			189.702	0.960265	-0.226235
		0	0		174.994	0.95801	-0.227109			171.346	0.974619	-0.222611			189.702	0.960265	-0.226235
		0	0		174.994	0.958385	-0.227109			171.479	0.975379	-0.222611			189.534	0.960641	-0.226235
		0	0		175.319	0.959132	-0.227109			171.612	0.97576	-0.223391			189.534	0.961014	-0.226235
		0	0		175.319	0.959132	-0.22633			171.877	0.976519	-0.224173			189.87	0.962514	-0.226235
		0	0		175.319	0.960255	-0.22633			172.01	0.976519	-0.224953			190.038	0.962514	-0.227796
		0	0		175.482	0.96063	-0.22633			172.01	0.97804	-0.226515			190.038	0.963641	-0.229356
		0	0		175.645	0.96138	-0.22867			172.01	0.978421	-0.226515			190.542	0.964014	-0.229356
		0	0		175.645	0.962128	-0.22867			172.143	0.978802	-0.226515			190.374	0.964014	-0.228577
		0	0		175.97	0.962875	-0.22867			172.143	0.979561	-0.226515			190.542	0.96439	-0.227796
		0	0		175.97	0.962875	-0.22867			172.542	0.980323	-0.226515			190.542	0.965514	-0.227796
		0	0		175.97	0.963625	-0.227891			172.542	0.980702	-0.225733			190.542	0.96664	-0.229356
		0	0		175.97	0.964373	-0.227891			172.674	0.981083	-0.225733			190.206	0.96664	-0.230916
		0	0		176.295	0.964748	-0.227891			172.94	0.982604	-0.225733			190.038	0.967389	-0.231697
		0	0		176.62	0.964748	-0.22867			172.94	0.982604	-0.226515			190.206	0.968138	-0.231697
		0	0		176.62	0.966245	-0.231792			172.94	0.983365	-0.226515			190.038	0.968138	-0.233256
		0	0		176.62	0.96662	-0.231792			173.206	0.983744	-0.226515			190.374	0.968514	-0.234816
		0	0		176.946	0.967368	-0.231792			173.206	0.984886	-0.226515			190.71	0.970014	-0.234816
		0	0		176.946	0.967743	-0.234914			173.471	0.984886	-0.226515			190.71	0.970014	-0.234816
		0	0		176.946	0.968493	-0.234914			173.471	0.986027	-0.226515			191.046	0.971138	-0.234037
		0	0		177.434	0.968866	-0.235694			173.471	0.986786	-0.228077			191.382	0.971514	-0.235597
		0	0		177.596	0.96999	-0.237255			173.471	0.987548	-0.228077			191.382	0.972265	-0.234816
		0	0		177.434	0.970363	-0.243498			173.471	0.987548	-0.228077			191.718	0.972265	-0.234816
		0	0		177.596	0.970738	-0.243498			173.737	0.988307	-0.226515			192.054	0.973389	-0.234037
		0	0		177.596	0.971861	-0.242719			174.003	0.988688	-0.228077			192.39	0.973764	-0.234037
		0	0		177.921	0.972236	-0.242719			174.003	0.989448	-0.228077			192.39	0.974138	-0.235597
		0	0		178.084	0.97261	-0.243498			174.268	0.989829	-0.228077			192.726	0.975264	-0.235597
		0	0		178.247	0.972983	-0.243498			174.534	0.99059	-0.228077			192.726	0.976013	-0.235597
		0	0		178.247	0.974108	-0.244278			174.534	0.990969	-0.228857			192.726	0.976013	-0.237157
		0	0		178.247	0.974108	-0.245059			174.534	0.99173	-0.232764			192.894	0.976762	-0.238718
		0	0		178.247	0.975231	-0.245059			174.534	0.99249	-0.232764			193.062	0.977138	-0.238718
		0	0		178.572	0.975605	-0.245059			174.8	0.992871	-0.232764			193.23	0.977889	-0.238718
		0	0		178.572	0.976353	-0.243498			175.065	0.994011	-0.233544			193.398	0.978638	-0.241057
		0	0		178.735	0.977103	-0.24662			175.065	0.994011	-0.234326			193.566	0.979013	-0.241057
		0	0		178.735	0.977103	-0.24662			175.065	0.994392	-0.235889			193.735	0.979762	-0.238718
		0	0		179.06	0.978226	-0.24662			175.331	0.995154	-0.235889			194.071	0.980138	-0.238718
		0	0		179.223	0.978226	-0.245841			175.464	0.995913	-0.235889			194.071	0.981638	-0.237157
		0	0		179.548	0.979723	-0.245841			175.597	0.996294	-0.232764			194.071	0.982013	-0.238718
		0	0		179.548	0.980098	-0.248181			175.729	0.997434	-0.232764			194.071	0.982388	-0.238718
		0	0		179.548	0.980846	-0.251303			175.995	0.997815	-0.232764			194.071	0.982762	-0.238718
		0	0		179.71	0.980846	-0.251303			176.128	0.998575	-0.232764			194.407	0.983888	-0.238718
		0	0		179.873	0.981969	-0.250524			176.128	0.998955	-0.233544			194.575	0.984262	-0.238718
		0	0		180.036	0.982343	-0.250524			176.128	0.999336	-0.235106			195.079	0.985013	-0.237937
		0	0		180.198	0.982718	-0.250524			176.128	1.0001	-0.235106			195.079	0.985013	-0.238718
		0	0		180.198	0.983093	-0.250524			176.128	1.00086	-0.235106			195.415	0.986513	-0.238718
		0	0		180.361	0.983841	-0.250524			176.393	1.002	-0.235106			195.415	0.986513	-0.238718
		0	0		180.524	0.984216	-0.250524			176.393	1.002	-0.235106			195.415	0.986513	-0.238718
		0	0		180.849	0.984964	-0.250524			176.393	1.002	-0.235106			195.583	0.988013	-0.241838
		0	0		180.849	0.985339	-0.250524			176.659	1.0039	-0.235889			195.751	0.988013	-0.241838
		0	0		180.849	0.986836	-0.250524			176.925	1.0039	-0.237451			195.751	0.988388	-0.241838
		0	0		180.849	0.987211	-0.250524			176.925	1.00466	-0.237451			195.751	0.990261	-0.240278
		0	0		181.174	0.987584	-0.251303			177.058	1.00504	-0.237451			195.919	0.990261	-0.238718
		0	0		181.174	0.988334	-0.251303			177.19	1.00542	-0.238231			196.087	0.991012	-0.238718
		0	0		181.337	0.989081	-0.252085			177.19	1.00618	-0.238231			196.087	0.991012	-0.238718
		0	0		181.499	0.989456	-0.252085			177.19	1.00694	-0.238231			195.919	0.991761	-0.238718
		0	0		181.825	0.990206	-0.252864			177.456	1.0077	-0.239011			195.751	0.992886	-0.238718
		0	0		181.825	0.990579	-0.252864			177.456	1.00808	-0.240573			195.751	0.992886	-0.238718
		0	0		182.15	0.991329	-0.254425			177.456	1.00846	-0.241355			196.087	0.993637	-0.238718
		0	0		182.15	0.991704	-0.253646			177.987	1.00922	-0.241355			196.087	0.994012	-0.238718
		0	0		182.475	0.992451	-0.254425			177.987	1.00998	-0.240573			196.087	0.994761	-0.238718
		0	0		182.638	0.993574	-0.254425			177.987	1.01036	-0.240573			196.423	0.99551	-0.241057
		0	0		182.638	0.993574	-0.255207			177.987	1.01112	-0.240573			196.423	0.996261	-0.241838
		0	0		182.638	0.994324	-0.255986			177.987	1.01226	-0.241355			196.423	0.996261	-0.241838
		0	0		182.638	0.994697	-0.255986			178.253	1.01226	-0.242136			196.423	0.997761	-0.243399
		0	0		183.126	0.995072	-0.255986			178.386	1.01302	-0.242918			196.591	0.998136	-0.243399
		0	0		183.126	0.995821	-0.255986			178.519	1.01417	-0.242918			196.759	0.99851	-0.242618
		0	0		183.126	0.996944	-0.257547			178.652	1.01455	-0.243698			196.927	0.99851	-0.242618
		0	0		183.126	0.996944	-0.258327			178.784	1.01455	-0.24448			197.095	1.00001	-0.242618
		0	0		183.126	0.997692	-0.258327			178.784	1.01531	-0.24448			197.095	1.00001	-0.242618
		0	0		183.126	0.997692	-0.258327			179.05	1.01607	-0.24448			197.431	1.00076	-0.242618
		0	0		183.614	0.998816	-0.258327			179.05	1.01645	-0.242918			197.767	1.00151	-0.244959
		0	0		183.776	0.999189	-0.258327			179.316	1.01759	-0.242918			197.599	1.00264	-0.244959
		0	0		183.939	0.999564	-0.259108			179.316	1.01797	-0.243698			197.767	1.00264	-0.244959
		0	0		184.102	1.00069	-0.259887			179.316	1.01873	-0.245262			197.767	1.00301	-0.244959
		0	0		184.102	1.00106	-0.259887			179.581	1.01873	-0.245262			198.103	1.00451	-0.244959
		0	0		184.264	1.00181	-0.259887			179.581	1.01949	-0.246042			198.103	1.00451	-0.246517
		0	0		184.427	1.00256	-0.26457			179.714	1.01987	-0.246042			198.775	1.00526	-0.247299
		0	0		184.589	1.00293	-0.265352			179.714	1.02025	-0.246824			198.943	1.00564	-0.246517
		0	0		184.752	1.00368	-0.26457			179.847	1.02139	-0.246824			199.111	1.00601	-0.244178
		0	0		185.077	1.00443	-0.26457			179.98	1.02139	-0.24448			199.447	1.00638	-0.244178
		0	0		185.077	1.00555	-0.263791			180.378	1.02291	-0.24448			199.783	1.00788	-0.245738
		0	0		185.077	1.0063	-0.263791			180.378	1.02291	-0.246824			199.783	1.00788	-0.247299
		0	0		185.403	1.0063	-0.263791			180.644	1.02443	-0.246824			200.12	1.00863	-0.247299
		0	0		185.403	1.00705	-0.26457			180.644	1.02443	-0.246824			200.12	1.00901	-0.247299
		0	0		185.728	1.00705	-0.265352			180.91	1.02519	-0.246824			200.288	1.01013	-0.246517
		0	0		185.728	1.0078	-0.265352			180.91	1.02633	-0.246824			200.456	1.01013	-0.244959
		0	0		185.728	1.00855	-0.263009			180.91	1.02671	-0.246824			200.456	1.01163	-0.244959
		0	0		185.728	1.00892	-0.263009			181.042	1.02748	-0.246824			200.456	1.01163	-0.244959
		0	0		185.728	1.0093	-0.263791			181.175	1.02748	-0.248387			200.624	1.01201	-0.246517
		0	0		185.891	1.01005	-0.26457			181.441	1.02862	-0.248387			200.792	1.01276	-0.247299
		0	0		185.891	1.01042	-0.26457			181.574	1.029	-0.248387			200.792	1.01388	-0.247299
		0	0		186.378	1.01154	-0.265352			181.441	1.029	-0.249167			201.128	1.01388	-0.248078
		0	0		186.378	1.01154	-0.265352			181.574	1.02976	-0.249167			201.128	1.01501	-0.249638
		0	0		186.378	1.01267	-0.268474			181.707	1.02976	-0.250729			201.464	1.01538	-0.249638
		0	0		186.378	1.01342	-0.268474			181.707	1.0309	-0.250729			201.464	1.01576	-0.249638
		0	0		187.029	1.01416	-0.268474			181.972	1.03204	-0.250729			201.464	1.01651	-0.249638
		0	0		187.029	1.01454	-0.268474			181.972	1.03204	-0.250729			201.464	1.01688	-0.249638
		0	0		187.029	1.01529	-0.268474			182.238	1.03318	-0.251509			201.8	1.01801	-0.250419
		0	0		187.029	1.01566	-0.268474			182.238	1.03394	-0.251509			201.8	1.01801	-0.251198
		0	0		187.192	1.01641	-0.268474			182.504	1.03432	-0.251509			202.136	1.01876	-0.251198
		0	0		187.354	1.01716	-0.269253			182.504	1.03508	-0.251509			202.136	1.01913	-0.251198
		0	0		187.68	1.01791	-0.269253			182.769	1.03546	-0.251509			202.472	1.02026	-0.251198
		0	0		187.68	1.01828	-0.269253			182.769	1.03584	-0.251509			202.472	1.02063	-0.251198
		0	0		188.005	1.01866	-0.269253			182.902	1.0366	-0.256196			202.472	1.02101	-0.25198
		0	0		188.005	1.01978	-0.271594			183.035	1.03698	-0.256196			202.808	1.02176	-0.25198
		0	0		188.005	1.01978	-0.271594			183.168	1.03812	-0.255416			202.976	1.02251	-0.252761
		0	0		188.005	1.02053	-0.271594			183.168	1.03812	-0.253853			203.144	1.02251	-0.252761
		0	0		188.167	1.02128	-0.271594			183.3	1.03888	-0.253071			203.144	1.02363	-0.25354
		0	0		188.33	1.02203	-0.271594			183.3	1.03964	-0.251509			203.312	1.02401	-0.25354
		0	0		188.33	1.02203	-0.273155			183.3	1.04002	-0.251509			203.312	1.02476	-0.254321
		0	0		188.493	1.02315	-0.274716			183.566	1.04116	-0.251509			203.648	1.02551	-0.254321
		0	0		188.493	1.02315	-0.274716			183.566	1.04116	-0.251509			203.648	1.02551	-0.254321
		0	0		188.655	1.02352	-0.276277			183.832	1.0423	-0.253071			203.816	1.02663	-0.25354
		0	0		188.818	1.02465	-0.277058			183.965	1.04269	-0.255416			203.816	1.02701	-0.252761
		0	0		189.306	1.02502	-0.27784			184.097	1.04345	-0.25854			203.816	1.02701	-0.25354
		0	0		189.306	1.02615	-0.27784			184.363	1.04383	-0.25854			203.816	1.02851	-0.25354
		0	0		189.631	1.02615	-0.27784			184.363	1.04459	-0.25932			204.152	1.02851	-0.254321
		0	0		189.631	1.02764	-0.27784			184.363	1.04459	-0.25932			204.152	1.03001	-0.254321
		0	0		189.631	1.02802	-0.278619			184.496	1.04497	-0.260102			204.152	1.03001	-0.254321
		0	0		189.794	1.02839	-0.278619			184.629	1.04611	-0.25932			204.152	1.03076	-0.254321
		0	0		189.956	1.02877	-0.27784			184.762	1.04801	-0.260102			204.152	1.03151	-0.254321
		0	0		190.119	1.02914	-0.277058			184.894	1.04801	-0.260882			204.152	1.03226	-0.254321
		0	0		190.282	1.02951	-0.277058			185.16	1.04801	-0.262445			204.488	1.03226	-0.255881
		0	0		190.282	1.03064	-0.277058			185.16	1.04877	-0.262445			204.488	1.03301	-0.255881
		0	0		190.607	1.03101	-0.278619			185.293	1.04953	-0.260882			204.656	1.03413	-0.258221
		0	0		190.607	1.03176	-0.279401			185.293	1.04991	-0.260882			204.824	1.03413	-0.258221
		0	0		190.607	1.03288	-0.28018			185.426	1.05029	-0.260882			204.656	1.03451	-0.258221
		0	0		190.607	1.03288	-0.280962			185.426	1.05143	-0.25932			204.824	1.03526	-0.259781
		0	0		190.607	1.03326	-0.28252			185.691	1.05181	-0.25854			204.992	1.03601	-0.26056
		0	0		191.095	1.03401	-0.283302			185.691	1.05257	-0.25854			204.992	1.03676	-0.26056
		0	0		191.095	1.03476	-0.283302			185.957	1.05333	-0.260882			205.16	1.03713	-0.26056
		0	0		191.257	1.03513	-0.280962			186.223	1.05371	-0.260882			205.16	1.03751	-0.26056
		0	0		191.257	1.0355	-0.280962			186.223	1.05485	-0.263225			205.16	1.03863	-0.259
		0	0		191.583	1.03775	-0.280962			186.223	1.05485	-0.264007			205.16	1.03901	-0.259
		0	0		191.583	1.03775	-0.28252			186.223	1.05485	-0.266349			205.664	1.04013	-0.259
		0	0		191.583	1.03775	-0.28252			186.356	1.05638	-0.267131			205.832	1.04051	-0.258221
		0	0		191.42	1.0385	-0.28252			186.488	1.05676	-0.267131			205.832	1.04126	-0.258221
		0	0		191.583	1.03925	-0.28252			186.488	1.05676	-0.267131			206.168	1.04163	-0.258221
		0	0		191.908	1.04037	-0.284863			186.887	1.05828	-0.269474			206.168	1.04201	-0.259781
		0	0		191.908	1.04075	-0.285642			186.887	1.05866	-0.269474			206.168	1.04276	-0.26056
		0	0		191.908	1.04112	-0.285642			187.02	1.05866	-0.267131			206.168	1.04351	-0.26056
		0	0		192.233	1.04224	-0.285642			187.152	1.06018	-0.267131			206.337	1.04426	-0.261342
		0	0		192.559	1.04224	-0.285642			187.285	1.06018	-0.267131			206.505	1.04426	-0.261342
		0	0		192.559	1.04262	-0.285642			187.285	1.06094	-0.267131			206.505	1.04576	-0.262902
		0	0		192.559	1.04374	-0.286424			187.285	1.0617	-0.267131			206.505	1.04613	-0.262902
		0	0		192.559	1.04411	-0.286424			187.285	1.06246	-0.270256			206.841	1.0465	-0.263681
		0	0		192.884	1.04486	-0.287985			187.285	1.06284	-0.270256			207.177	1.04726	-0.263681
		0	0		192.884	1.04524	-0.287985			187.684	1.0636	-0.270256			207.177	1.04763	-0.263681
		0	0		193.209	1.04599	-0.287985			187.817	1.0636	-0.268694			207.345	1.04763	-0.263681
		0	0		193.372	1.04636	-0.287985			187.817	1.06436	-0.268694			207.345	1.04876	-0.263681
		0	0		193.372	1.04711	-0.287203			187.817	1.0655	-0.270256			207.513	1.04876	-0.263681
		0	0		193.534	1.04748	-0.287203			187.817	1.06588	-0.270256			207.681	1.05026	-0.263681
		0	0		193.86	1.04823	-0.288764			188.348	1.06626	-0.271818			208.017	1.05026	-0.263681
		0	0		193.86	1.04898	-0.288764			188.348	1.06702	-0.271036			208.185	1.05138	-0.262121
		0	0		194.022	1.04898	-0.288764			188.348	1.06702	-0.271818			208.185	1.05176	-0.262121
		0	0		194.022	1.0501	-0.289546			188.614	1.06854	-0.272598			208.521	1.0525	-0.262121
		0	0		194.022	1.05048	-0.290325			188.614	1.06854	-0.272598			208.689	1.0525	-0.263681
		0	0		194.185	1.05198	-0.290325			188.614	1.0693	-0.272598			209.529	1.054	-0.265241
		0	0		194.185	1.05235	-0.291886			188.746	1.07007	-0.272598			209.697	1.054	-0.265241
		0	0		194.185	1.05272	-0.292668			188.879	1.07007	-0.274161			209.865	1.05476	-0.265241
		0	0		194.185	1.05385	-0.292668			189.145	1.07158	-0.274161			209.865	1.05513	-0.263681
		0	0		194.51	1.05385	-0.292668			189.278	1.07197	-0.274161			209.865	1.05588	-0.263681
		0	0		194.51	1.05385	-0.292668			189.543	1.07273	-0.274943			210.033	1.05663	-0.263681
		0	0		194.51	1.05497	-0.292668			189.543	1.07311	-0.274943			210.201	1.057	-0.266022
		0	0		194.51	1.05497	-0.292668			189.676	1.07387	-0.276505			210.201	1.05776	-0.266022
		0	0		195.161	1.05647	-0.296569			189.676	1.07463	-0.276505			210.369	1.0585	-0.266022
		0	0		195.161	1.05647	-0.296569			189.676	1.07501	-0.275723			210.369	1.05963	-0.266022
		0	0		195.161	1.05722	-0.296569			189.942	1.07539	-0.275723			210.537	1.06	-0.266802
		0	0		195.161	1.05759	-0.296569			189.942	1.07615	-0.275723			210.537	1.06	-0.267583
		0	0		195.161	1.05871	-0.296569			190.075	1.07615	-0.276505			210.369	1.06075	-0.269922
		0	0		195.649	1.05946	-0.297349			190.075	1.07691	-0.276505			210.201	1.06075	-0.269922
		0	0		195.811	1.06059	-0.297349			190.208	1.07767	-0.276505			210.201	1.0615	-0.269922
		0	0		196.136	1.06059	-0.297349			190.473	1.07843	-0.278067			210.369	1.06225	-0.269922
		0	0		196.136	1.06059	-0.29813			190.739	1.07919	-0.278067			210.873	1.06338	-0.269922
		0	0		196.136	1.06171	-0.29891			190.872	1.08033	-0.278067			211.377	1.06413	-0.269922
		0	0		196.136	1.06171	-0.299691			191.004	1.08033	-0.279629			211.713	1.06413	-0.269922
		0	0		196.136	1.06283	-0.29891			191.004	1.08109	-0.279629			211.713	1.06525	-0.269922
		0	0		196.299	1.06283	-0.299691			191.137	1.08223	-0.28041			211.713	1.06563	-0.269922
		0	0		196.299	1.06358	-0.299691			191.27	1.08261	-0.28041			212.049	1.066	-0.269922
		0	0		196.462	1.06395	-0.301252			191.27	1.08299	-0.28041			212.217	1.06675	-0.269922
		0	0		196.787	1.06545	-0.302813			191.403	1.08413	-0.281972			212.385	1.06713	-0.269922
		0	0		197.112	1.06583	-0.302813			191.536	1.08452	-0.281972			212.385	1.0675	-0.269922
		0	0		197.112	1.06658	-0.302813			191.669	1.08452	-0.281192			212.385	1.06788	-0.271483
		0	0		197.112	1.06658	-0.302813			191.801	1.08489	-0.281192			212.385	1.06938	-0.272262
		0	0		197.438	1.0677	-0.302813			191.801	1.08566	-0.282754			212.217	1.06975	-0.273043
		0	0		197.438	1.06845	-0.302813			191.801	1.0868	-0.282754			212.049	1.0705	-0.273043
		0	0		197.438	1.06882	-0.304374			192.067	1.0868	-0.281972			212.217	1.0705	-0.273043
		0	0		197.6	1.06957	-0.305153			192.067	1.08718	-0.281972			212.553	1.072	-0.274603
		0	0		197.925	1.06957	-0.305153			192.333	1.08832	-0.282754			212.553	1.072	-0.274603
		0	0		198.088	1.07032	-0.305935			192.598	1.08908	-0.282754			213.226	1.07275	-0.274603
		0	0		198.413	1.07069	-0.305935			192.333	1.08984	-0.282754			213.562	1.0735	-0.274603
		0	0		198.088	1.07144	-0.305935			192.466	1.08984	-0.282754			213.562	1.07425	-0.274603
		0	0		198.088	1.07144	-0.305935			192.466	1.09022	-0.284316			213.73	1.07425	-0.274603
		0	0		198.088	1.07294	-0.305935			192.864	1.09174	-0.285878			213.73	1.075	-0.274603
		0	0		198.413	1.07332	-0.305935			192.864	1.09212	-0.285878			213.898	1.07575	-0.273822
		0	0		198.413	1.07406	-0.305935			192.864	1.09288	-0.285878			213.898	1.07613	-0.273822
		0	0		198.739	1.07444	-0.305935			193.263	1.09288	-0.285878			213.898	1.0765	-0.274603
		0	0		198.901	1.07481	-0.307494			193.263	1.09326	-0.285878			214.234	1.07763	-0.274603
		0	0		199.064	1.07556	-0.309057			193.395	1.0944	-0.289001			214.234	1.078	-0.273822
		0	0		199.389	1.07706	-0.310618			193.395	1.09478	-0.289783			214.234	1.07875	-0.273822
		0	0		199.389	1.07706	-0.310618			193.661	1.09592	-0.289783			214.234	1.07875	-0.274603
		0	0		199.714	1.07781	-0.310618			193.661	1.0963	-0.289783			213.898	1.07988	-0.276164
		0	0		199.714	1.07856	-0.310618			193.794	1.09706	-0.289001			214.234	1.08025	-0.276164
		0	0		199.714	1.07856	-0.310618			193.927	1.09744	-0.287441			214.906	1.08138	-0.276943
		0	0		199.714	1.07893	-0.310618			194.192	1.09782	-0.287441			215.242	1.08175	-0.276164
		0	0		199.714	1.08005	-0.312179			194.192	1.09934	-0.285878			215.242	1.0825	-0.276164
		0	0		200.04	1.0808	-0.312179			194.192	1.09934	-0.285878			215.746	1.0825	-0.275382
		0	0		200.365	1.08155	-0.312958			194.192	1.09934	-0.287441			215.914	1.08363	-0.275382
		0	0		200.365	1.08193	-0.312958			194.458	1.10087	-0.289783			215.914	1.084	-0.273822
		0	0		200.528	1.08268	-0.31374			194.724	1.10125	-0.289783			215.914	1.084	-0.276164
		0	0		200.69	1.08268	-0.315301			194.724	1.10125	-0.289783			216.25	1.0855	-0.273822
		0	0		200.853	1.08342	-0.315301			194.724	1.10201	-0.291345			216.25	1.0855	-0.276164
		0	0		201.015	1.08342	-0.316862			194.724	1.10239	-0.291345			216.25	1.08662	-0.277724
		0	0		201.015	1.08455	-0.318423			194.989	1.10391	-0.291345			216.25	1.08662	-0.278503
		0	0		201.015	1.08567	-0.318423			195.122	1.10429	-0.291345			216.25	1.08775	-0.278503
		0	0		201.015	1.08567	-0.318423			194.989	1.10467	-0.292125			215.914	1.0885	-0.276943
		0	0		201.178	1.08642	-0.318423			195.388	1.10505	-0.292125			215.914	1.08888	-0.276943
		0	0		201.503	1.08679	-0.318423			195.122	1.10581	-0.292125			216.25	1.08962	-0.277724
		0	0		201.341	1.08829	-0.318423			195.521	1.10657	-0.292125			216.586	1.09	-0.278503
		0	0		201.666	1.08829	-0.318423			195.786	1.10733	-0.292125			216.586	1.09	-0.279284
		0	0		201.829	1.08979	-0.319202			195.786	1.10733	-0.292125			216.922	1.0915	-0.279284
		0	0		201.991	1.08979	-0.319982			195.786	1.10809	-0.293688			217.426	1.09225	-0.279284
		0	0		201.991	1.09091	-0.320763			195.786	1.10885	-0.293688			217.594	1.09225	-0.280845
		0	0		202.154	1.09091	-0.321543			195.786	1.10885	-0.293688			217.594	1.093	-0.280845
		0	0		202.317	1.09166	-0.321543			196.052	1.10999	-0.293688			217.762	1.093	-0.280845
		0	0		202.317	1.09241	-0.321543			196.185	1.11037	-0.29447			217.93	1.0945	-0.280845
		0	0		202.317	1.09278	-0.321543			196.318	1.11151	-0.29525			218.098	1.0945	-0.282405
		0	0		202.642	1.09278	-0.321543			196.45	1.11189	-0.29525			218.098	1.096	-0.282405
		0	0		202.642	1.09391	-0.324664			196.45	1.11227	-0.297594			218.266	1.096	-0.282405
		0	0		202.642	1.09428	-0.324664			196.583	1.11303	-0.29525			218.266	1.09638	-0.283965
		0	0		202.804	1.09503	-0.324664			196.849	1.1138	-0.296812			218.266	1.0975	-0.283965
		0	0		203.13	1.09615	-0.324664			196.982	1.11456	-0.296032			218.602	1.0975	-0.282405
		0	0		203.292	1.09653	-0.324664			196.982	1.11494	-0.296812			218.266	1.09825	-0.282405
		0	0		203.455	1.0969	-0.324664			196.982	1.1157	-0.299156			218.266	1.09937	-0.282405
		0	0		203.455	1.09727	-0.324664			197.115	1.11646	-0.299156			218.266	1.09975	-0.283965
		0	0		203.455	1.09765	-0.327786			197.115	1.11646	-0.299156			218.266	1.10012	-0.283965
		0	0		203.78	1.09877	-0.327786			197.513	1.11798	-0.299156			218.266	1.1005	-0.283184
		0	0		203.943	1.09952	-0.327007			197.513	1.11798	-0.299937			218.77	1.10162	-0.283184
		0	0		203.943	1.0999	-0.326225			197.646	1.11912	-0.299156			219.275	1.102	-0.283184
		0	0		204.106	1.10064	-0.321543			197.779	1.1195	-0.299937			219.611	1.10275	-0.283965
		0	0		204.268	1.10102	-0.321543			197.779	1.1195	-0.299937			219.779	1.10275	-0.283965
		0	0		204.268	1.10139	-0.321543			198.044	1.12102	-0.299937			219.947	1.10387	-0.285526
		0	0		204.268	1.10214	-0.321543			198.177	1.12102	-0.299937			220.115	1.10462	-0.285526
		0	0		204.431	1.10252	-0.321543			198.443	1.12254	-0.300719			220.115	1.10462	-0.287086
		0	0		204.593	1.10364	-0.323104			198.443	1.12254	-0.300719			220.115	1.10575	-0.287865
		0	0		204.919	1.10364	-0.323885			198.443	1.12254	-0.301499			220.115	1.10612	-0.288646
		0	0		204.919	1.10476	-0.323885			198.708	1.12368	-0.301499			220.115	1.10612	-0.288646
		0	0		205.244	1.10514	-0.323885			198.708	1.12368	-0.301499			220.115	1.10762	-0.287086
		0	0		205.244	1.10551	-0.323885			198.974	1.12482	-0.301499			219.779	1.10762	-0.287086
		0	0		205.244	1.10588	-0.324664			198.974	1.1252	-0.301499			219.779	1.108	-0.288646
		0	0		205.244	1.10626	-0.324664			198.974	1.12596	-0.303061			220.115	1.1095	-0.288646
		0	0		205.407	1.10738	-0.326225			199.107	1.12634	-0.303061			220.283	1.1095	-0.288646
		0	0		205.407	1.10738	-0.327786			199.505	1.12748	-0.304623			221.123	1.111	-0.288646
		0	0		205.407	1.10888	-0.327786			199.505	1.12786	-0.304623			221.291	1.111	-0.291767
		0	0		205.569	1.10888	-0.327786			199.638	1.12863	-0.305403			221.291	1.11137	-0.291767
		0	0		205.569	1.11	-0.326225			199.771	1.12901	-0.305403			221.627	1.11212	-0.290986
		0	0		206.22	1.11038	-0.326225			199.771	1.12939	-0.306186			221.627	1.1125	-0.290986
		0	0		206.057	1.11187	-0.326225			199.771	1.13053	-0.306966			221.627	1.11362	-0.290986
		0	0		206.22	1.11187	-0.327786			200.037	1.13053	-0.306966			221.795	1.114	-0.292546
		0	0		206.22	1.11262	-0.328568			200.037	1.13167	-0.306966			221.963	1.114	-0.291767
		0	0		206.545	1.113	-0.327786			200.037	1.13167	-0.306186			221.963	1.11512	-0.291767
		0	0		206.708	1.113	-0.329347			200.037	1.13167	-0.306186			222.131	1.11587	-0.291767
		0	0		206.708	1.11412	-0.330129			200.302	1.13319	-0.306186			222.131	1.11625	-0.292546
		0	0		206.87	1.11412	-0.330129			200.568	1.13433	-0.306186			221.963	1.11662	-0.293327
		0	0		206.87	1.11487	-0.330129			200.568	1.13471	-0.307748			221.795	1.11775	-0.292546
		0	0		206.87	1.11562	-0.333249			200.701	1.13471	-0.307748			221.795	1.11812	-0.291767
		0	0		206.87	1.11674	-0.33403			200.834	1.13585	-0.307748			221.795	1.1185	-0.291767
		0	0		207.196	1.11674	-0.33403			200.834	1.13623	-0.307748			222.299	1.11962	-0.291767
		0	0		207.521	1.11786	-0.33403			200.967	1.13661	-0.30931			222.467	1.12	-0.293327
		0	0		207.846	1.11786	-0.332469			201.099	1.13699	-0.307748			222.971	1.12075	-0.293327
		0	0		207.846	1.11936	-0.33403			201.365	1.13851	-0.307748			223.139	1.12075	-0.294888
		0	0		207.846	1.11936	-0.33403			201.365	1.13851	-0.306966			223.307	1.12225	-0.294888
		0	0		207.846	1.11936	-0.33403			201.365	1.13889	-0.306966			223.643	1.12262	-0.296446
		0	0		208.171	1.12048	-0.33481			201.631	1.14041	-0.307748			223.643	1.12262	-0.296446
		0	0		208.171	1.12086	-0.33481			201.763	1.14041	-0.30931			223.643	1.12375	-0.296446
		0	0		208.171	1.12198	-0.33481			201.896	1.14156	-0.310872			223.979	1.12375	-0.294888
		0	0		208.171	1.12236	-0.335591			201.896	1.14156	-0.310872			223.979	1.1245	-0.294888
		0	0		208.497	1.12311	-0.335591			202.162	1.14193	-0.313997			223.979	1.12562	-0.294888
		0	0		208.659	1.12311	-0.335591			202.162	1.14231	-0.314777			223.979	1.12562	-0.295667
		0	0		208.822	1.1246	-0.335591			202.428	1.14384	-0.314777			223.979	1.12712	-0.295667
		0	0		208.822	1.1246	-0.335591			202.428	1.14384	-0.314777			224.315	1.1275	-0.295667
		0	0		208.822	1.1246	-0.335591			202.428	1.1446	-0.312434			224.315	1.12787	-0.294888
		0	0		208.822	1.1261	-0.336371			202.693	1.14536	-0.312434			224.315	1.12862	-0.294888
		0	0		209.147	1.12685	-0.337152			202.693	1.14612	-0.311654			224.315	1.129	-0.295667
		0	0		209.147	1.1276	-0.337152			202.826	1.14688	-0.312434			224.315	1.12975	-0.295667
		0	0		209.472	1.12797	-0.340274			202.826	1.14726	-0.312434			224.315	1.13012	-0.295667
		0	0		209.472	1.1291	-0.341835			202.959	1.14802	-0.314777			225.155	1.13162	-0.295667
		0	0		209.635	1.1291	-0.341835			202.959	1.14878	-0.315559			225.155	1.13162	-0.295667
		0	0		209.472	1.12947	-0.341835			202.959	1.14916	-0.315559			225.324	1.132	-0.296446
		0	0		209.798	1.13059	-0.344178			203.225	1.14954	-0.316339			225.492	1.1335	-0.296446
		0	0		209.798	1.13059	-0.344178			203.357	1.1503	-0.316339			225.66	1.1335	-0.300348
		0	0		210.123	1.13134	-0.344178			203.49	1.1503	-0.317121			225.828	1.1335	-0.301127
		0	0		210.123	1.13134	-0.344178			203.49	1.15144	-0.317121			226.164	1.135	-0.301908
		0	0		210.123	1.13284	-0.344178			203.49	1.1522	-0.317121			226.164	1.135	-0.303468
		0	0		210.448	1.13284	-0.344178			203.889	1.15258	-0.317121			226.332	1.13575	-0.303468
		0	0		210.611	1.13396	-0.344178			204.022	1.15334	-0.316339			226.5	1.13612	-0.302687
		0	0		210.611	1.13434	-0.345736			204.022	1.1541	-0.316339			226.668	1.13649	-0.302687
		0	0		211.099	1.13509	-0.345736			204.287	1.15448	-0.316339			226.668	1.13725	-0.304247
		0	0		211.099	1.13546	-0.346518			204.287	1.15524	-0.318683			226.5	1.13762	-0.304247
		0	0		211.099	1.13584	-0.346518			204.287	1.15562	-0.318683			226.5	1.13799	-0.301127
		0	0		211.424	1.13696	-0.346518			204.42	1.156	-0.318683			226.5	1.13912	-0.301127
		0	0		211.587	1.13733	-0.348858			204.553	1.15753	-0.319464			226.332	1.13987	-0.301127
		0	0		211.749	1.13846	-0.348858			204.686	1.15753	-0.319464			226.332	1.14024	-0.302687
		0	0		212.075	1.13846	-0.34964			204.686	1.15829	-0.321808			226.332	1.14062	-0.302687
		0	0		212.075	1.1392	-0.350419			204.818	1.15829	-0.321808			226.668	1.14174	-0.304247
		0	0		212.075	1.13958	-0.350419			204.818	1.15943	-0.321808			226.668	1.14174	-0.305808
		0	0		212.075	1.1407	-0.350419			204.818	1.16019	-0.321808			227.34	1.14249	-0.305808
		0	0		212.075	1.1407	-0.350419			205.084	1.16057	-0.321026			227.676	1.14362	-0.305808
		0	0		212.075	1.14108	-0.351201			205.084	1.16133	-0.321026			227.676	1.14362	-0.305808
		0	0		212.075	1.14257	-0.351201			205.084	1.16133	-0.321026			228.348	1.14512	-0.305808
		0	0		212.237	1.14257	-0.351201			205.217	1.16171	-0.321808			228.348	1.14549	-0.308149
		0	0		212.237	1.14257	-0.352762			205.35	1.16323	-0.322588			228.348	1.14549	-0.308149
		0	0		212.4	1.14407	-0.354323			205.35	1.16323	-0.32337			228.348	1.14662	-0.305808
		0	0		212.725	1.14445	-0.354323			205.615	1.16399	-0.32337			228.348	1.14662	-0.305808
		0	0		212.725	1.14519	-0.350419			205.615	1.16475	-0.32337			228.348	1.14774	-0.307368
		0	0		212.725	1.14557	-0.350419			205.881	1.16551	-0.32337			228.348	1.14774	-0.307368
		0	0		213.05	1.14669	-0.354323			206.014	1.16551	-0.32337			228.348	1.14849	-0.306589
		0	0		213.05	1.14669	-0.355102			206.147	1.16627	-0.32337			228.18	1.14962	-0.306589
		0	0		213.376	1.14781	-0.357445			206.147	1.16741	-0.32337			228.18	1.14962	-0.304247
		0	0		213.538	1.14819	-0.359004			206.147	1.16817	-0.324932			228.684	1.15074	-0.304247
		0	0		213.701	1.14856	-0.359785			206.412	1.16817	-0.324932			228.684	1.15074	-0.304247
		0	0		213.701	1.14931	-0.360565			206.678	1.16817	-0.326493			229.356	1.15187	-0.304247
		0	0		213.864	1.14931	-0.360565			206.678	1.16969	-0.327275			229.356	1.15224	-0.304247
		0	0		213.701	1.15081	-0.360565			206.678	1.17007	-0.327275			230.028	1.15299	-0.304247
		0	0		213.864	1.15156	-0.360565			206.678	1.17045	-0.325713			230.028	1.15299	-0.304247
		0	0		213.864	1.15268	-0.362126			206.811	1.17122	-0.325713			230.028	1.15412	-0.305029
		0	0		214.351	1.15306	-0.362907			206.811	1.17236	-0.326493			230.028	1.15449	-0.305808
		0	0		214.351	1.15343	-0.362907			206.944	1.17236	-0.326493			230.028	1.15562	-0.305029
		0	0		214.351	1.1538	-0.362126			206.944	1.1735	-0.326493			230.196	1.15599	-0.301908
		0	0		214.351	1.15455	-0.362126			207.209	1.1735	-0.328055			230.196	1.15599	-0.301908
		0	0		214.677	1.15455	-0.363687			207.209	1.17426	-0.326493			230.028	1.15712	-0.305808
		0	0		214.677	1.1553	-0.363687			207.475	1.17464	-0.326493			229.692	1.15824	-0.308149
		0	0		214.677	1.15568	-0.360565			207.475	1.17578	-0.326493			229.692	1.15862	-0.308928
		0	0		214.839	1.15642	-0.360565			207.475	1.17578	-0.328055			230.028	1.15899	-0.308928
		0	0		214.839	1.1568	-0.360565			207.741	1.17654	-0.328055			230.532	1.15937	-0.308928
		0	0		214.839	1.15792	-0.362126			207.741	1.1773	-0.328055			230.7	1.15974	-0.308928
		0	0		215.002	1.1583	-0.362126			207.741	1.17806	-0.330399			231.036	1.16124	-0.308149
		0	0		215.327	1.15905	-0.362126			207.741	1.17806	-0.330399			231.373	1.16124	-0.308149
		0	0		215.49	1.15942	-0.362126			208.006	1.1792	-0.330399			231.541	1.16199	-0.310489
		0	0		215.49	1.15942	-0.362126			208.272	1.17996	-0.331179			231.541	1.16199	-0.310489
		0	0		215.49	1.16092	-0.362126			208.272	1.18034	-0.331179			231.709	1.16349	-0.313609
		0	0		215.815	1.16092	-0.363687			208.405	1.18034	-0.331179			231.876	1.16387	-0.313609
		0	0		215.978	1.16241	-0.365248			208.405	1.1811	-0.335866			231.876	1.16424	-0.313609
		0	0		216.14	1.16241	-0.365248			208.537	1.18224	-0.335866			231.876	1.16499	-0.31673
		0	0		216.303	1.16279	-0.366809			208.537	1.183	-0.335866			231.876	1.16574	-0.31673
		0	0		216.303	1.16354	-0.36993			208.803	1.18338	-0.335866			231.709	1.16649	-0.31673
		0	0		216.303	1.16391	-0.36993			208.803	1.18452	-0.335866			231.876	1.16724	-0.315949
		0	0		216.628	1.16541	-0.368369			208.803	1.18452	-0.335866			231.876	1.16799	-0.31673
		0	0		216.628	1.16541	-0.368369			208.936	1.1849	-0.335866			232.044	1.16799	-0.313609
		0	0		216.628	1.16578	-0.368369			208.936	1.18567	-0.334304			232.044	1.16799	-0.31673
		0	0		216.628	1.16691	-0.368369			209.069	1.18681	-0.334304			232.381	1.16949	-0.31673
		0	0		216.628	1.16728	-0.369151			209.069	1.18719	-0.334304			233.053	1.17024	-0.31673
		0	0		217.279	1.16803	-0.36993			209.069	1.18757	-0.334304			233.221	1.17024	-0.315949
		0	0		217.279	1.16878	-0.36993			209.334	1.18795	-0.332742			233.725	1.17137	-0.313609
		0	0		217.279	1.16878	-0.37071			209.334	1.18871	-0.332742			233.725	1.17137	-0.314389
		0	0		217.441	1.17028	-0.37071			209.6	1.18947	-0.338991			233.725	1.17249	-0.314389
		0	0		217.604	1.17028	-0.371491			209.6	1.18947	-0.338991			233.725	1.17249	-0.31829
		0	0		217.604	1.17028	-0.372271			209.866	1.19099	-0.337428			233.725	1.17324	-0.31829
		0	0		217.604	1.1714	-0.372271			209.866	1.19099	-0.335866			234.061	1.17362	-0.319072
		0	0		217.604	1.1714	-0.373834			210.131	1.19175	-0.337428			234.061	1.17399	-0.319072
		0	0		217.929	1.17327	-0.373834			210.131	1.19213	-0.338991			234.061	1.17474	-0.31517
		0	0		218.255	1.17364	-0.373834			210.131	1.19327	-0.339771			234.061	1.17587	-0.31517
		0	0		217.929	1.17402	-0.374613			210.264	1.19365	-0.340553			234.061	1.17661	-0.31829
		0	0		218.255	1.17439	-0.374613			210.397	1.19441	-0.340553			234.061	1.17699	-0.31829
		0	0		218.58	1.17552	-0.375395			210.397	1.19479	-0.340553			234.061	1.17699	-0.31829
		0	0		218.58	1.17552	-0.375395			210.928	1.19555	-0.341335			234.061	1.17849	-0.319072
		0	0		218.743	1.17627	-0.375395			210.928	1.19631	-0.341335			234.061	1.17849	-0.319851
		0	0		218.905	1.17664	-0.375395			210.928	1.19669	-0.342115			234.061	1.17924	-0.319851
		0	0		218.905	1.17739	-0.376956			211.061	1.19745	-0.342115			234.397	1.17961	-0.319851
		0	0		218.905	1.17776	-0.376956			211.061	1.19783	-0.342115			234.733	1.18037	-0.319851
		0	0		218.905	1.17851	-0.375395			211.061	1.19859	-0.342115			235.069	1.18111	-0.319851
		0	0		219.231	1.17926	-0.375395			211.194	1.19898	-0.341335			235.069	1.18149	-0.319851
		0	0		219.393	1.18001	-0.374613			211.46	1.19973	-0.342115			235.405	1.18261	-0.319851
		0	0		219.393	1.18113	-0.375395			211.46	1.19973	-0.342115			235.573	1.18337	-0.319851
		0	0		219.556	1.18151	-0.378517			211.46	1.20088	-0.343677			236.077	1.18374	-0.319851
		0	0		219.556	1.18226	-0.380078			211.46	1.20164	-0.343677			236.077	1.18411	-0.319851
		0	0		219.556	1.18226	-0.380857			211.46	1.20202	-0.343677			236.077	1.18449	-0.319851
		0	0		219.718	1.18263	-0.382418			211.725	1.20278	-0.342115			236.077	1.18561	-0.32219
		0	0		219.718	1.18338	-0.382418			211.991	1.20354	-0.342115			236.413	1.18599	-0.322971
		0	0		219.881	1.18375	-0.380857			212.257	1.2043	-0.343677			236.413	1.18599	-0.322971
		0	0		219.881	1.1845	-0.380857			212.257	1.20468	-0.34524			236.581	1.18711	-0.324532
		0	0		220.044	1.18525	-0.388662			212.257	1.20544	-0.34524			236.749	1.18711	-0.322971
		0	0		220.206	1.18525	-0.390223			212.522	1.20582	-0.346802			236.749	1.18824	-0.324532
		0	0		220.369	1.18637	-0.390223			212.522	1.20696	-0.346802			236.749	1.18824	-0.322971
		0	0		220.531	1.18675	-0.392563			212.788	1.20696	-0.346802			236.917	1.18936	-0.32219
		0	0		220.531	1.18787	-0.395685			212.788	1.20772	-0.346802			237.421	1.19011	-0.32219
		0	0		220.857	1.18825	-0.395685			212.921	1.20848	-0.346802			237.085	1.19049	-0.325311
		0	0		220.857	1.189	-0.395685			213.054	1.20886	-0.348364			237.421	1.19124	-0.325311
		0	0		220.857	1.18937	-0.395685			213.054	1.20924	-0.348364			237.421	1.19199	-0.324532
		0	0		220.857	1.18974	-0.393345			213.054	1.21038	-0.348364			237.421	1.19199	-0.324532
		0	0		221.019	1.19049	-0.393345			213.319	1.21038	-0.347584			238.093	1.19236	-0.32219
		0	0		221.182	1.19087	-0.392563			213.319	1.2119	-0.348364			238.093	1.19349	-0.32219
		0	0		221.182	1.19124	-0.390223			213.319	1.21228	-0.348364			238.093	1.19424	-0.326092
		0	0		221.345	1.19237	-0.391784			213.585	1.21304	-0.348364			238.093	1.19499	-0.327652
		0	0		221.345	1.19349	-0.390223			213.585	1.21304	-0.349146			238.43	1.19536	-0.329213
		0	0		221.833	1.19386	-0.391784			213.718	1.21343	-0.349926			238.093	1.19649	-0.329213
		0	0		221.507	1.19461	-0.395685			213.718	1.21418	-0.349926			238.093	1.19649	-0.326871
[truncated: 6,149 more rows]

## Sheet: 80% of the peak stress level
X-3-D	Axial stress/MPa	Axial strain/%	Radial strain/%	X-8-D	Axial stress/MPa	Axial strain/%	Radial strain/%	X-13-D	Axial stress/MPa	Axial strain/%	Radial strain/%
	0	0	0		0	0	0		0	0	0
	-0.635368	0.000378185	-0.00463		0.158714	0.000380024	-0.00462409		-0.318198	0	-0.00308782
	0	0.00075836	-0.00308532		0.158714	0	0.00154406		-0.159099	0	-0.0046297
	0	0.00075836	0		0.317427	0	-0.00308003		-0.159099	0	-0.00154189
	-0.317684	0.00075836	0		0.317427	0	-0.00462409		-0.159099	0	0
	0	0.00151672	-0.00617064		0.317427	0	0.00462813		0	0	-0.00308782
	0.317684	0.00113854	0.00308532		0.476141	0	-0.00462409		0	0	-0.00154189
	-0.317684	0.00075836	-0.00308532		0.317427	0.000760048	-0.00308003		0	0.000758511	-0.00308782
	0	0.00113854	0.00154064		0.317427	0.000380024	0.00308407		-0.159099	0	-0.00154189
	-0.158842	0.00075836	0		0.317427	0	-0.00308003		0	0.000758511	0
	-0.635368	0.00075836	0		0.317427	0.00151811	-0.00154002		-0.159099	0.000380251	-0.00926346
	0	0.00113854	0		0.476141	0.00151811	0.00154406		-0.159099	0.00151901	-0.00154189
	0	0.00113854	0.00154064		0.634854	0.00189813	-0.00154002		0.159099	0.00303803	-0.00771752
	-0.635368	0.00113854	0		0.476141	0.00151811	-0.00462409		0.159099	0.00303803	-0.0046297
	0	0.00151672	0		0.317427	0.00151811	-0.00154002		0	0.00417679	-0.0046297
	0.476526	0.00075836	0		0.317427	0.00151811	-0.00308003		0.318198	0.00303803	0
	-0.317684	0.00151672	0		0.317427	0.00151811	-0.00462409		0	0.00303803	-0.0046297
	-0.158842	0.00151672	0		0.634854	0.00189813	0		0	0.00341828	0
	0	0.00227707	0.00154064		0.476141	0.00151811	0		0	0.00303803	0
	-0.317684	0.00265725	-0.00154468		0.793568	0.00189813	-0.00154002		0.159099	0.00341828	-0.0046297
	-0.317684	0.00227707	0		0.476141	0.00189813	0.00154406		0.159099	0.00341828	-0.0046297
	0	0.00227707	-0.00463		0.476141	0.00265818	-0.00154002		0.159099	0.00303803	-0.00154189
	-0.476526	0.00189689	0		0.634854	0.00227815	0		0	0.00379654	-0.00308782
	0	0.00189689	0		0.476141	0.00303621	0.00154406		0	0.00379654	-0.00154189
	0.158842	0.00189689	0		0.634854	0.00303621	0.00154406		0.159099	0.00455704	-0.0046297
	0	0.00151672	0		0.476141	0.00417628	-0.00308003		0	0.00417679	0
	0	0.00075836	0		0.793568	0.00417628	-0.00154002		0.159099	0.00455704	-0.00308782
	-0.317684	0.00151672	0		0.634854	0.00531437	-0.00462409		0.159099	0.0049353	-0.00154189
	0	0.00075836	0		0.793568	0.00531437	0		0.636397	0.00531555	0.00154593
	0.158842	0.00189689	0		1.111	0.00455432	-0.00308003		0.318198	0.00607605	-0.00308782
	-0.158842	0.00227707	0.00154064		1.111	0.00417628	-0.00308003		0.636397	0.0056958	-0.0046297
	0.158842	0.00227707	0.00154064		0.793568	0.00379626	-0.00462409		0.636397	0.0049353	0
	0.158842	0.00303742	0		0.793568	0.00455432	-0.00308003		0.318198	0.00531555	-0.0046297
	0	0.00341561	0		0.793568	0.00417628	-0.00462409		0.636397	0.00607605	0
	-0.158842	0.00379578	0		1.111	0.00417628	-0.00154002		0.318198	0.00531555	-0.00154189
	0	0.00341561	0		1.111	0.00417628	-0.00462409		0.159099	0.00607605	-0.0046297
	0	0.00455414	0		0.634854	0.00493434	-0.00154002		0.477298	0.00531555	-0.00771752
	0	0.00455414	0		1.111	0.00569439	-0.00154002		0.636397	0.00607605	-0.00154189
	0.317684	0.00569467	0		0.793568	0.00531437	-0.00462409		0.636397	0.00683456	-0.00154189
	0.476526	0.00645303	0		0.793568	0.00531437	-0.00462409		0.636397	0.00683456	-0.00617564
	-0.158842	0.00607285	-0.00308532		1.111	0.00531437	-0.00462409		0.636397	0.00683456	-0.00308782
	0.476526	0.00645303	0		1.111	0.00493434	-0.00462409		0.318198	0.00797531	-0.0046297
	0.476526	0.00607285	0		1.111	0.00493434	0		0.636397	0.00835357	-0.00771752
	0.158842	0.0068332	0.00154064		0.952282	0.00531437	0		0.636397	0.00911408	-0.00771752
	0.476526	0.0068332	0		1.111	0.00531437	-0.00462409		0.636397	0.00835357	-0.00771752
	0.476526	0.0068332	0		1.111	0.00569439	0		0.636397	0.00911408	-0.0046297
	0.158842	0.00759156	0		0.793568	0.00607242	-0.00308003		0.795496	0.00949433	-0.00308782
	0.317684	0.00797174	0		1.111	0.00607242	-0.00154002		0.795496	0.00873382	-0.0046297
	0.635368	0.00797174	0.00154064		1.111	0.00531437	-0.00462409		0.636397	0.00873382	-0.0046297
	0.158842	0.00911027	-0.00308532		1.111	0.00569439	-0.00462409		0.636397	0.00911408	-0.0046297
	0.635368	0.00759156	0		1.111	0.00607242	-0.00770816		0.636397	0.00911408	-0.0046297
	0.317684	0.00873209	0		1.26971	0.00683247	0.00154406		0.795496	0.00949433	-0.0046297
	0	0.00911027	0		1.42842	0.00759053	0.00154406		0.795496	0.00987259	-0.00926346
	0.635368	0.00987062	0		1.26971	0.00797055	-0.0107922		0.795496	0.0113916	-0.00771752
	0.635368	0.0102488	0.00154064		1.111	0.00835058	-0.00462409		0.954594	0.0117718	-0.00617564
	0.317684	0.0110092	0		1.42842	0.00797055	-0.00462409		1.1137	0.0113916	-0.00617564
	0.476526	0.0110092	0		1.26971	0.00872861	-0.00462409		0.954594	0.0110113	-0.00771752
	0.79421	0.0113893	0		1.111	0.00835058	0.00154406		0.954594	0.0113916	-0.0046297
	0.476526	0.0110092	0		1.42842	0.00910864	-0.00462409		0.954594	0.0117718	-0.0046297
	0.635368	0.0117695	-0.00308532		1.42842	0.00835058	-0.00462409		0.795496	0.0113916	0
	0.79421	0.0117695	0		1.111	0.00872861	-0.00462409		1.1137	0.0113916	-0.0046297
	0.317684	0.0113893	0.00154064		1.26971	0.00872861	-0.00154002		0.954594	0.0117718	-0.0046297
	0.635368	0.0121477	0.00154064		1.26971	0.00948866	-0.00154002		0.795496	0.0121521	-0.00308782
	0.79421	0.012908	-0.00308532		1.26971	0.00948866	0.00154406		1.1137	0.0121521	-0.00308782
	0.635368	0.0136664	0		1.58714	0.00986868	-0.00462409		1.1137	0.0125304	-0.00771752
	0.635368	0.0132862	0		1.58714	0.00986868	-0.00308003		0.954594	0.0121521	-0.00308782
	0.79421	0.0132862	0		1.58714	0.0102467	-0.00462409		1.1137	0.0125304	-0.00926346
	0.476526	0.0136664	0		1.42842	0.00948866	-0.00462409		1.1137	0.0129106	-0.00154189
	0.953051	0.0136664	0		1.42842	0.00986868	-0.00462409		1.27279	0.0129106	-0.00308782
	0.953051	0.0148049	0		1.58714	0.0110068	-0.00308003		1.27279	0.0132909	-0.00771752
	0.635368	0.0144268	0		1.42842	0.0113868	-0.00308003		1.1137	0.0136711	-0.0046297
	0.953051	0.0151851	0.0061666		1.58714	0.0110068	-0.00308003		1.1137	0.0140494	-0.0046297
	0.953051	0.0148049	0		1.74585	0.0113868	-0.00308003		1.43189	0.0136711	0
	0.79421	0.0151851	0		1.74585	0.0110068	-0.00308003		1.43189	0.0136711	-0.0046297
	0.953051	0.0151851	0.00308532		1.58714	0.0117648	-0.00770816		1.1137	0.0136711	0
	0.953051	0.0155653	0		1.58714	0.0117648	0.00154406		1.1137	0.0140494	0
	0.635368	0.0155653	-0.00308532		1.90456	0.0121448	-0.00308003		1.43189	0.0144296	0
	0.953051	0.0167038	0		1.58714	0.0121448	-0.00154002		1.27279	0.0151901	-0.00771752
	1.27074	0.0182225	0		1.90456	0.0125249	-0.00462409		1.1137	0.0163289	-0.00308782
	0.953051	0.0178424	-0.00463		1.90456	0.0129049	-0.00462409		1.43189	0.0163289	-0.0046297
	1.11189	0.0182225	0.00154064		1.58714	0.0125249	0		1.43189	0.0163289	-0.00771752
	1.27074	0.0182225	0		1.74585	0.0125249	-0.00462409		1.43189	0.0167071	-0.0046297
	0.79421	0.0178424	0		1.90456	0.0125249	-0.00462409		1.43189	0.0167071	-0.0046297
	1.11189	0.0178424	0		1.58714	0.0129049	-0.00462409		1.43189	0.0167071	-0.00771752
	1.27074	0.0182225	0		1.58714	0.013663	-0.00462409		1.59099	0.0167071	-0.0046297
	0.79421	0.0189829	0		1.90456	0.014423	-0.00462409		1.59099	0.0167071	-0.00308782
	1.42958	0.0201214	0		2.06328	0.014043	-0.00462409		1.43189	0.0174676	-0.0046297
	1.27074	0.0205016	0		1.90456	0.014423	-0.00462409		1.59099	0.0167071	-0.0046297
	0.953051	0.0208798	-0.00308532		2.06328	0.0151811	-0.00308003		1.43189	0.0163289	-0.0046297
	1.27074	0.0205016	-0.00617064		2.06328	0.0151811	-0.00154002		1.59099	0.0167071	-0.00308782
	1.27074	0.0201214	-0.00308532		1.90456	0.0151811	-0.00462409		1.59099	0.0174676	-0.00154189
	0.953051	0.0205016	0		2.06328	0.0151811	-0.00462409		1.75009	0.0167071	-0.00154189
	1.11189	0.0208798	-0.00617064		1.90456	0.0155611	-0.00462409		1.43189	0.0167071	-0.00308782
	1.27074	0.0208798	0		2.22199	0.0166992	-0.00462409		1.59099	0.0174676	-0.00617564
	0.953051	0.02126	0		2.22199	0.0166992	-0.00924818		1.59099	0.0174676	-0.00308782
	1.42958	0.0223985	-0.00617064		2.06328	0.0170792	-0.00462409		1.75009	0.0174676	-0.00926346
	1.42958	0.023537	0		2.06328	0.0170792	-0.00308003		1.43189	0.0174676	-0.0046297
	1.42958	0.023537	0		2.06328	0.0170792	-0.00308003		1.90919	0.0174676	-0.00308782
	1.42958	0.0231588	-0.00617064		2.06328	0.0166992	-0.00770816		1.59099	0.0174676	-0.0046297
	1.42958	0.023537	-0.00463		2.22199	0.0166992	-0.00462409		1.59099	0.0174676	-0.0046297
	0.953051	0.0239172	0		2.06328	0.0166992	-0.00462409		1.90919	0.0174676	-0.0046297
	1.27074	0.0239172	0		2.3807	0.0170792	-0.00154002		1.90919	0.0174676	-0.0046297
	1.42958	0.0242974	0		1.90456	0.0174572	-0.00462409		1.75009	0.0186064	-0.00154189
	1.42958	0.0242974	-0.00617064		2.22199	0.0174572	-0.00154002		1.90919	0.0186064	-0.00154189
	1.42958	0.0254359	0.00154064		2.3807	0.0189753	0		1.90919	0.0189867	-0.0046297
	1.58842	0.0250557	0		2.22199	0.0197354	-0.00308003		1.90919	0.0189867	-0.0046297
	1.42958	0.0250557	0.00308532		2.22199	0.0189753	0		1.90919	0.0197452	-0.00308782
	1.27074	0.0258161	0.00154064		2.22199	0.0197354	-0.00308003		1.90919	0.0197452	-0.0046297
	1.58842	0.0254359	0.00154064		2.22199	0.0197354	-0.00154002		1.90919	0.0189867	-0.00308782
	1.27074	0.0258161	0.00154064		2.3807	0.0201154	-0.00462409		1.90919	0.0193669	-0.0046297
	1.58842	0.0269546	0		2.3807	0.0208735	-0.00154002		2.06829	0.0205057	-0.00771752
	1.74726	0.0273348	0		2.53942	0.0212535	-0.00308003		2.06829	0.0205057	-0.00617564
	1.58842	0.0273348	0		2.53942	0.0212535	-0.00154002		1.90919	0.0205057	-0.00771752
	1.74726	0.0273348	0.00154064		2.3807	0.0212535	-0.00308003		2.06829	0.0205057	-0.00617564
	1.9061	0.0273348	0		2.3807	0.0204934	-0.00308003		1.90919	0.0205057	-0.0108053
	1.58842	0.0273348	0		2.22199	0.0204934	-0.00154002		1.90919	0.0205057	-0.00617564
	1.27074	0.0273348	0		2.53942	0.0212535	-0.00462409		1.90919	0.0205057	0
	1.9061	0.027715	0.00154064		2.53942	0.0212535	-0.00462409		2.06829	0.0216444	-0.00154189
	1.9061	0.0288535	-0.00308532		2.53942	0.0212535	-0.00154002		2.06829	0.0227832	0.00308782
	1.58842	0.0296119	0		2.69813	0.0220115	-0.00462409		2.06829	0.0235437	-0.00154189
	1.9061	0.0303722	0.00154064		2.3807	0.0227716	-0.00462409		2.06829	0.0243022	-0.00154189
	1.9061	0.0303722	0		2.53942	0.0231516	-0.00154002		1.90919	0.0243022	-0.00154189
	1.74726	0.0311306	-0.00617064		2.53942	0.0223916	-0.00308003		2.06829	0.0246825	-0.00308782
	2.22379	0.0303722	0		2.53942	0.0223916	-0.0123323		1.90919	0.0246825	-0.00771752
	2.06494	0.0307524	0		2.53942	0.0227716	-0.00308003		2.06829	0.0246825	-0.00308782
	1.74726	0.0303722	-0.00308532		2.69813	0.0231516	-0.00308003		2.06829	0.0243022	-0.0046297
	2.06494	0.0303722	0		2.69813	0.0235296	-0.00462409		2.06829	0.0243022	-0.00617564
	2.06494	0.0307524	0		2.85684	0.0235296	0		2.06829	0.0243022	0
	1.74726	0.0318909	0		2.53942	0.0242897	-0.00154002		2.38649	0.0246825	-0.0046297
	1.9061	0.0318909	-0.00617064		2.53942	0.0242897	-0.00924818		2.06829	0.0250627	-0.0046297
	2.22379	0.0322691	0		3.01556	0.0242897	-0.00308003		2.22739	0.0250627	-0.0046297
	1.74726	0.0322691	0.00154064		2.69813	0.0242897	-0.00462409		2.38649	0.0246825	-0.0046297
	2.22379	0.0322691	0		2.53942	0.0242897	-0.00462409		2.38649	0.025443	-0.0046297
	2.22379	0.0318909	0.00154064		2.85684	0.0250478	-0.00462409		2.38649	0.0243022	-0.00308782
	1.58842	0.0322691	-0.00308532		2.69813	0.0258078	-0.00462409		2.38649	0.0258212	-0.0046297
	2.22379	0.0330295	-0.00463		2.85684	0.0254278	-0.00770816		2.70469	0.0265817	0
	2.22379	0.034168	0		2.85684	0.0258078	-0.00154002		2.22739	0.0265817	-0.00617564
	1.9061	0.0349283	-0.00617064		3.01556	0.0261858	-0.00154002		2.54559	0.0265817	-0.00926346
	2.06494	0.0353065	0		2.85684	0.0261858	-0.00462409		2.54559	0.0273402	-0.00308782
	2.38263	0.0349283	0		2.69813	0.0261858	-0.00154002		2.38649	0.0265817	-0.0046297
	1.9061	0.0349283	0		2.85684	0.0261858	-0.00308003		2.38649	0.0262015	-0.0046297
	2.22379	0.0349283	-0.00463		2.85684	0.0265659	-0.00462409		2.38649	0.0265817	-0.00154189
	2.22379	0.0349283	0		3.01556	0.0269459	-0.00462409		2.70469	0.0273402	-0.0046297
	2.06494	0.0360669	0		3.17427	0.0273259	-0.00462409		2.70469	0.0277205	-0.00771752
	2.38263	0.0372054	0		3.17427	0.0273259	-0.00462409		2.70469	0.0277205	-0.0046297
	2.38263	0.0372054	0		2.85684	0.0273259	-0.00462409		2.70469	0.0281007	-0.00771752
	2.22379	0.0375856	0		3.01556	0.0273259	-0.00462409		2.70469	0.0273402	-0.00771752
	2.54147	0.0372054	0		2.85684	0.0269459	-0.00308003		2.54559	0.0273402	-0.0046297
	2.22379	0.0375856	0		2.85684	0.028464	-0.00154002		2.70469	0.0273402	-0.00771752
	2.22379	0.0372054	-0.00308532		3.17427	0.028844	-0.00462409		3.02288	0.026962	-0.00154189
	2.54147	0.0375856	0		3.01556	0.028844	0.00154406		2.70469	0.0273402	-0.0046297
	2.70031	0.0372054	0		3.17427	0.029222	-0.00462409		2.70469	0.0281007	-0.0046297
	2.22379	0.0372054	0		3.65041	0.0299821	-0.00462409		2.86379	0.0288592	-0.00771752
	2.54147	0.0372054	0.00154064		3.17427	0.0296021	-0.00308003		2.70469	0.0292395	-0.00617564
	2.38263	0.0372054	-0.00308532		3.17427	0.0299821	-0.00462409		2.54559	0.0292395	-0.00308782
	2.22379	0.0372054	-0.00308532		3.17427	0.0303621	0.00154406		3.18198	0.0296197	-0.00926346
	2.54147	0.0375856	0		3.17427	0.0307402	0.00154406		2.70469	0.0292395	-0.0046297
	2.54147	0.0383439	0		3.17427	0.0311202	-0.00462409		2.70469	0.0288592	-0.00308782
	2.54147	0.0383439	0		3.65041	0.0322583	-0.00462409		2.70469	0.0296197	-0.0046297
	2.38263	0.0387241	0		3.65041	0.0322583	0.00154406		2.70469	0.029998	-0.0046297
	2.70031	0.0398627	0		3.17427	0.0326383	-0.00462409		2.70469	0.029998	-0.00926346
	2.70031	0.0398627	0		3.17427	0.0326383	-0.00462409		3.18198	0.0303783	-0.0046297
	2.54147	0.0398627	-0.00463		3.65041	0.0333983	-0.00154002		3.18198	0.0307585	-0.00926346
	3.018	0.0394845	0		3.17427	0.0326383	-0.00462409		3.02288	0.0303783	-0.00771752
	2.70031	0.0394845	0		3.17427	0.0330183	-0.00462409		2.86379	0.029998	-0.0108053
	2.54147	0.0402428	-0.00308532		3.33299	0.0326383	0.00154406		3.02288	0.0303783	-0.00771752
	2.85916	0.0391043	-0.00308532		3.17427	0.0333983	-0.00462409		2.70469	0.0303783	-0.0108053
	2.54147	0.0394845	0		3.4917	0.0337764	-0.00154002		3.18198	0.0303783	-0.00926346
	2.54147	0.0394845	-0.00463		3.4917	0.0349164	0.00154406		2.86379	0.0311388	-0.00926346
	2.85916	0.0394845	-0.00463		3.17427	0.0341564	0.00154406		3.18198	0.0311388	-0.00771752
	2.54147	0.0402428	0		3.4917	0.0349164	-0.00462409		3.02288	0.0307585	-0.0108053
	2.38263	0.040623	0		3.4917	0.0356745	-0.00308003		3.18198	0.0311388	-0.0108053
	2.85916	0.040623	-0.00617064		3.4917	0.0356745	-0.00462409		2.86379	0.0303783	-0.0108053
	3.018	0.040623	0		3.65041	0.0356745	-0.00462409		2.86379	0.0311388	-0.0108053
	2.70031	0.040623	-0.00154468		3.65041	0.0360545	-0.00462409		3.18198	0.0311388	-0.0108053
	3.018	0.0410012	0		3.33299	0.0360545	-0.00462409		3.34108	0.0322775	-0.00154189
	2.85916	0.0421417	0		3.80912	0.0364345	-0.00308003		3.18198	0.0326578	-0.0108053
	2.54147	0.0417615	0		3.65041	0.0364345	-0.00462409		3.02288	0.0326578	-0.0108053
	3.17684	0.0413814	-0.00308532		3.65041	0.0371926	-0.00770816		3.34108	0.033036	-0.0108053
	3.018	0.0410012	0		3.65041	0.0371926	-0.00770816		3.34108	0.033036	-0.0108053
	2.54147	0.0417615	-0.00154468		3.65041	0.0364345	-0.00770816		3.34108	0.0334163	-0.00926346
	3.17684	0.0417615	0		3.80912	0.0371926	-0.0107922		3.34108	0.0334163	-0.00926346
	3.018	0.0417615	0		3.80912	0.0379526	-0.00462409		3.18198	0.0337965	-0.0138932
	2.85916	0.0417615	-0.00617064		3.80912	0.0383307	-0.00308003		3.34108	0.0341768	-0.0108053
	3.17684	0.0425219	0.00154064		3.80912	0.0390907	-0.00462409		3.34108	0.0349353	-0.0108053
	3.17684	0.0440386	-0.00308532		4.12655	0.0394688	-0.0107922		3.50018	0.0353155	-0.0108053
	3.018	0.0440386	-0.00463		4.12655	0.0387107	-0.0107922		3.50018	0.0353155	-0.0108053
	3.49452	0.0432803	0		3.65041	0.0387107	-0.00462409		3.50018	0.0349353	-0.0108053
	3.17684	0.0436604	0		3.80912	0.0394688	-0.00770816		3.50018	0.0356938	-0.0138932
	2.85916	0.0432803	0		3.80912	0.0406088	-0.00770816		3.34108	0.0353155	-0.0108053
	3.17684	0.0436604	-0.00617064		3.96784	0.0406088	-0.00462409		3.34108	0.0353155	-0.015435
	3.018	0.0440386	-0.00308532		4.12655	0.0413669	-0.00770816		3.34108	0.0353155	-0.0108053
	2.85916	0.0444188	-0.00463		4.12655	0.0406088	-0.00462409		3.65928	0.0360741	-0.015435
	3.49452	0.0451791	-0.00308532		3.80912	0.0413669	-0.00462409		3.65928	0.0364543	-0.0185229
	3.49452	0.0451791	-0.00617064		4.12655	0.0417469	-0.00462409		3.50018	0.0364543	-0.016981
	3.018	0.0455573	0		4.12655	0.0417469	-0.00462409		3.50018	0.0364543	-0.00926346
	3.49452	0.0459375	-0.00463		3.80912	0.0417469	-0.00462409		3.65928	0.0364543	-0.0138932
	3.17684	0.0459375	0		3.80912	0.0413669	-0.00462409		3.50018	0.0364543	-0.0108053
	3.018	0.0459375	0		3.80912	0.0417469	-0.00462409		3.65928	0.0364543	-0.016981
	3.17684	0.0463177	-0.00617064		3.96784	0.0421269	-0.00462409		3.34108	0.0372148	-0.016981
	3.33568	0.0482166	-0.00771533		4.12655	0.042505	-0.00770816		3.65928	0.0379733	-0.0108053
	3.17684	0.0485947	-0.00463		4.28527	0.043265	-0.00462409		3.65928	0.0387338	-0.0123472
	3.17684	0.0482166	-0.00771533		4.28527	0.043265	-0.00462409		3.50018	0.0383536	-0.016981
	3.49452	0.0485947	0		4.28527	0.043265	-0.0123323		3.81838	0.0387338	-0.016981
	3.17684	0.0482166	-0.00308532		4.44398	0.043265	-0.0123323		3.97748	0.0383536	-0.0138932
	3.49452	0.0482166	-0.0108006		4.28527	0.043265	-0.0107922		3.65928	0.0387338	-0.0108053
	3.65336	0.0482166	-0.00463		4.28527	0.043265	-0.0107922		3.65928	0.0383536	-0.0108053
	3.17684	0.0482166	-0.00617064		4.12655	0.0440231	-0.00924818		3.97748	0.0383536	-0.0138932
	3.49452	0.0489749	-0.00463		3.96784	0.0440231	-0.00770816		3.65928	0.0387338	-0.0108053
	3.65336	0.0504936	0		4.28527	0.0440231	-0.00924818		3.65928	0.0387338	-0.0108053
	3.49452	0.0508738	-0.00617064		4.12655	0.0444031	-0.00924818		3.97748	0.0387338	-0.0108053
	3.17684	0.051254	0		4.12655	0.0440231	-0.00462409		3.97748	0.0387338	-0.0108053
	3.65336	0.0516322	0		4.28527	0.0440231	-0.00462409		3.81838	0.0387338	-0.0108053
	3.65336	0.051254	-0.00617064		4.28527	0.0440231	-0.00924818		3.97748	0.0387338	-0.0108053
	3.49452	0.0508738	-0.00463		4.12655	0.0444031	-0.00462409		3.97748	0.0383536	-0.0108053
	3.81221	0.0516322	0		4.28527	0.0451632	-0.0107922		3.81838	0.0383536	-0.0138932
	3.81221	0.0523925	0		4.44398	0.0455412	-0.00462409		4.29568	0.0387338	-0.0138932
	3.81221	0.0527707	0.00154064		4.44398	0.0451632	-0.0107922		3.97748	0.0394923	-0.0138932
	3.81221	0.0527707	0		4.44398	0.0455412	-0.00770816		3.97748	0.0394923	-0.0108053
	3.81221	0.0527707	-0.00463		4.44398	0.0459212	-0.0107922		4.29568	0.0398726	-0.0108053
	3.49452	0.0527707	0		4.28527	0.0459212	-0.00462409		3.97748	0.0402528	-0.0108053
	3.81221	0.0527707	-0.00308532		4.44398	0.0459212	-0.00462409		3.97748	0.0413916	-0.0108053
	3.81221	0.0531509	-0.00771533		4.44398	0.0459212	-0.00462409		4.13658	0.0406311	-0.0108053
	3.49452	0.0531509	-0.00771533		4.44398	0.0459212	-0.00462409		3.97748	0.0410113	-0.0108053
	3.65336	0.0539112	-0.00308532		4.76141	0.0474393	-0.00462409		4.29568	0.0413916	-0.0138932
	3.81221	0.0546696	-0.00617064		4.44398	0.0478193	0		4.29568	0.0413916	-0.016981
	3.65336	0.0546696	0		4.60269	0.0478193	-0.00462409		4.13658	0.0413916	-0.0108053
	4.12989	0.0546696	0		4.76141	0.0485774	-0.00462409		4.29568	0.0413916	-0.0138932
	3.81221	0.0546696	0		4.76141	0.0485774	-0.00462409		4.29568	0.0413916	-0.0138932
	3.65336	0.0554299	0		4.76141	0.0485774	-0.00462409		3.97748	0.0413916	-0.0108053
	3.81221	0.0554299	-0.00617064		4.76141	0.0481974	-0.00462409		3.97748	0.0417699	-0.0108053
	4.12989	0.0558081	0		4.76141	0.0489574	-0.00770816		3.97748	0.0410113	-0.016981
	3.65336	0.0569486	0		4.76141	0.0489574	-0.00308003		4.29568	0.0425304	-0.0138932
	4.12989	0.0573268	-0.00617064		4.76141	0.0489574	-0.00462409		4.29568	0.0429106	-0.0138932
	4.12989	0.0573268	0		4.44398	0.0493374	-0.00770816		4.29568	0.0440494	-0.0108053
	3.81221	0.0573268	-0.00308532		4.76141	0.0493374	-0.00462409		4.29568	0.0432889	-0.016981
	4.12989	0.0573268	-0.00771533		4.76141	0.0504755	-0.00462409		4.29568	0.0436691	-0.0138932
	4.12989	0.057707	0		4.92012	0.0508556	-0.00154002		4.61388	0.0432889	-0.0108053
	3.81221	0.057707	-0.00463		4.76141	0.0512336	-0.00462409		4.29568	0.0432889	-0.0108053
	4.44757	0.0573268	0		5.07883	0.0527517	-0.00154002		4.61388	0.0432889	-0.0185229
	4.12989	0.0573268	0		4.44398	0.0531317	-0.00308003		4.29568	0.0432889	-0.015435
	4.12989	0.0573268	0		5.07883	0.0535117	-0.00308003		4.61388	0.0440494	-0.015435
	3.81221	0.057707	0		5.07883	0.0535117	-0.00770816		4.45478	0.0448079	-0.016981
	4.28873	0.0584674	-0.00463		4.76141	0.0535117	-0.00154002		4.29568	0.0451881	-0.0138932
	3.81221	0.0584674	-0.00617064		5.07883	0.0538918	-0.00462409		4.61388	0.0455684	-0.015435
	4.12989	0.0592257	0.00308532		4.92012	0.0538918	-0.00462409		4.29568	0.0459486	-0.016981
	4.12989	0.0584674	-0.00308532		4.76141	0.0538918	-0.00462409		4.45478	0.0459486	-0.015435
	3.97105	0.0584674	-0.00463		5.07883	0.0538918	-0.00154002		4.61388	0.0463269	-0.016981
	4.12989	0.0588455	0.00308532		5.07883	0.0546498	-0.00462409		4.61388	0.0463269	-0.015435
	4.44757	0.0603643	-0.00308532		5.07883	0.0546498	-0.00154002		4.61388	0.0463269	-0.015435
	4.44757	0.0607444	0		4.76141	0.0542698	0		4.61388	0.0478459	-0.016981
	4.12989	0.0607444	-0.00463		5.07883	0.0550298	0.00308407		4.61388	0.0474657	-0.00926346
	4.76526	0.0607444	-0.00308532		5.07883	0.0550298	0.00154406		4.45478	0.0474657	-0.00926346
	4.44757	0.0615048	-0.00617064		5.07883	0.0554099	0.00154406		4.93207	0.0482262	-0.0108053
	4.12989	0.0615048	0		5.07883	0.0554099	-0.00154002		4.61388	0.0486064	-0.0138932
	4.44757	0.0607444	0		5.23755	0.0554099	-0.00154002		4.77298	0.0482262	-0.0108053
	4.44757	0.0607444	-0.00308532		5.23755	0.0554099	0.00154406		4.77298	0.0486064	-0.0108053
	4.44757	0.0607444	0		5.07883	0.0554099	0		4.77298	0.0482262	-0.00926346
	4.44757	0.0615048	0		5.23755	0.056548	-0.00462409		4.77298	0.0486064	-0.0108053
	4.76526	0.0615048	-0.00308532		5.39626	0.056548	0.00308407		5.09117	0.0486064	-0.0138932
	4.44757	0.0615048	0		5.23755	0.056926	0		4.61388	0.0486064	-0.00771752
	4.60642	0.0615048	-0.00308532		5.23755	0.056548	-0.00462409		4.61388	0.0486064	-0.016981
	4.44757	0.061883	-0.00617064		5.23755	0.056548	0.00616815		4.93207	0.0482262	-0.0185229
	4.44757	0.0615048	0		5.07883	0.057306	-0.00154002		4.93207	0.0489847	-0.0108053
	4.44757	0.0626433	0		5.39626	0.0580661	-0.00770816		4.61388	0.0486064	-0.0185229
	4.76526	0.0615048	0		5.23755	0.0584441	0.00462813		4.93207	0.0489847	-0.016981
	4.44757	0.061883	0		5.39626	0.0588241	-0.00462409		4.93207	0.0493649	-0.0108053
	4.9241	0.0626433	-0.00463		5.23755	0.0592041	-0.00308003		4.93207	0.0505037	-0.016981
	4.9241	0.0630215	-0.00617064		5.39626	0.0588241	0.00308407		5.25027	0.0508839	-0.0138932
	4.12989	0.0630215	-0.00617064		5.55497	0.0592041	-0.00462409		4.93207	0.0508839	-0.0185229
	4.76526	0.0637818	0		5.39626	0.0592041	-0.00462409		4.93207	0.0508839	-0.0185229
	4.76526	0.0630215	0		5.23755	0.0592041	-0.00308003		5.09117	0.0508839	-0.0185229
	4.44757	0.0630215	0		5.55497	0.0607222	0.00154406		5.09117	0.0516444	-0.016981
	4.76526	0.0649204	0		5.55497	0.0618603	0.00154406		5.09117	0.0520247	-0.016981
	4.9241	0.0653006	-0.00308532		5.71369	0.0618603	0.00462813		5.25027	0.0520247	-0.0185229
	4.60642	0.0649204	-0.00617064		5.55497	0.0618603	-0.00154002		5.25027	0.0516444	-0.015435
	4.76526	0.0653006	0		5.39626	0.0622404	0.00154406		4.93207	0.0516444	-0.016981
	4.9241	0.0645402	-0.00771533		5.39626	0.0614803	0.00154406		5.25027	0.0516444	-0.0138932
	4.28873	0.0653006	-0.00463		5.39626	0.0618603	-0.00308003		5.25027	0.0516444	-0.0185229
	4.9241	0.0645402	-0.00463		5.55497	0.0618603	0.00154406		4.93207	0.0516444	-0.016981
	4.9241	0.0653006	-0.00617064		5.55497	0.0622404	0.00462813		5.25027	0.0516444	-0.0200688
	4.76526	0.0653006	-0.00308532		5.55497	0.0622404	-0.00462409		5.09117	0.0516444	-0.016981
	5.08294	0.0653006	-0.00617064		5.71369	0.0626204	0.00154406		4.93207	0.0524029	-0.016981
	5.08294	0.0653006	-0.00771533		5.71369	0.0629984	0.00154406		5.40937	0.0524029	-0.0231566
	4.44757	0.0664391	0		5.55497	0.0629984	-0.00462409		5.40937	0.0531634	-0.0200688
	5.08294	0.0668193	-0.00463		5.55497	0.0629984	-0.00462409		5.40937	0.0531634	-0.016981
	5.08294	0.0671994	-0.00617064		5.71369	0.0626204	0		5.56847	0.0531634	-0.015435
	4.9241	0.0668193	-0.00617064		5.8724	0.0629984	-0.00462409		5.25027	0.0531634	-0.016981
	4.9241	0.0668193	-0.00463		5.8724	0.0629984	-0.00308003		5.25027	0.0535417	-0.016981
	5.08294	0.0675776	-0.00463		5.8724	0.0633784	-0.00308003		5.72757	0.053922	-0.0138932
	4.76526	0.0675776	-0.00617064		5.8724	0.0637585	-0.00154002		5.72757	0.053922	-0.016981
	4.9241	0.0694765	-0.00617064		6.03112	0.0637585	-0.00154002		5.25027	0.0546825	-0.016981
	5.55947	0.0694765	-0.00308532		5.8724	0.0637585	0.00308407		5.72757	0.0546825	-0.0108053
	5.08294	0.0694765	-0.00308532		5.8724	0.0637585	-0.00154002		5.40937	0.0543022	-0.0200688
	4.9241	0.0690963	-0.00617064		6.03112	0.0645165	-0.00154002		5.72757	0.053922	-0.0108053
	5.24179	0.0690963	-0.00617064		5.8724	0.0641385	0.00308407		5.56847	0.053922	-0.0108053
	5.24179	0.0687182	-0.00308532		5.8724	0.0641385	-0.00154002		5.40937	0.053922	-0.016981
	5.08294	0.0687182	-0.00925596		6.18983	0.0652766	0.00154406		5.25027	0.0535417	-0.0108053
	5.40063	0.068338	0		5.8724	0.0656566	-0.00154002		5.72757	0.0543022	-0.016981
	5.40063	0.068338	-0.00463		6.03112	0.0656566	-0.00308003		5.25027	0.0546825	-0.016981
	5.08294	0.0690963	-0.00308532		5.8724	0.0664146	-0.00308003		5.72757	0.0543022	-0.0138932
	5.40063	0.0690963	-0.00617064		6.18983	0.0656566	-0.00308003		5.72757	0.0543022	-0.016981
	5.40063	0.0690963	-0.00617064		5.8724	0.0660346	-0.00462409		5.72757	0.0546825	-0.0185229
	5.08294	0.068338	-0.00617064		6.18983	0.0660346	-0.00462409		5.56847	0.055441	-0.016981
	5.40063	0.0690963	-0.00771533		6.18983	0.0660346	0		5.88667	0.0546825	-0.0185229
	5.40063	0.0694765	-0.00925596		6.03112	0.0664146	-0.00154002		5.72757	0.0550607	-0.0138932
	4.76526	0.0698567	-0.00925596		6.18983	0.0675527	-0.00462409		5.72757	0.055441	-0.0108053
	5.55947	0.0709952	-0.0123453		6.34854	0.0675527	-0.00154002		5.88667	0.055441	-0.0138932
	5.55947	0.0713754	-0.00308532		6.18983	0.0675527	-0.00462409		5.72757	0.055441	-0.016981
	5.55947	0.0713754	-0.00617064		6.34854	0.0675527	-0.00462409		5.72757	0.055441	-0.0108053
	5.71831	0.0713754	-0.00771533		5.8724	0.0675527	-0.00770816		5.88667	0.0562015	-0.0185229
	5.55947	0.0713754	-0.00771533		6.18983	0.0686928	-0.00462409		5.88667	0.055441	-0.015435
	5.24179	0.0709952	-0.00771533		6.18983	0.0683128	-0.00462409		5.72757	0.055441	-0.00617564
	5.71831	0.0709952	-0.00617064		6.34854	0.0686928	-0.00462409		5.72757	0.0562015	-0.0138932
	5.71831	0.0717536	-0.00617064		6.18983	0.0694509	-0.00462409		5.88667	0.0565797	-0.016981
	5.24179	0.0721338	-0.00925596		6.18983	0.0698309	-0.00462409		5.88667	0.05696	-0.0138932
	5.55947	0.0717536	-0.00617064		6.34854	0.0702089	-0.00770816		6.20487	0.05696	-0.016981
	5.71831	0.0725139	-0.00463		6.34854	0.070969	-0.00462409		5.88667	0.05696	-0.0138932
	5.55947	0.0725139	-0.00463		6.34854	0.070969	-0.00462409		5.88667	0.0573402	-0.015435
	5.87715	0.0725139	-0.00308532		6.18983	0.071349	-0.00462409		6.04577	0.05696	-0.0200688
	5.71831	0.0721338	0		6.34854	0.071349	-0.00616411		5.88667	0.0573402	-0.015435
	5.55947	0.0721338	-0.00617064		6.50726	0.0724871	-0.00770816		5.88667	0.0577205	-0.015435
	5.55947	0.0725139	-0.00925596		6.50726	0.0740052	-0.00924818		5.88667	0.0580987	-0.015435
	5.71831	0.0725139	-0.00617064		6.50726	0.0743852	-0.00770816		6.20487	0.0588592	-0.016981
	5.71831	0.0725139	-0.00771533		6.50726	0.0743852	-0.00462409		6.04577	0.0596178	-0.016981
	5.71831	0.0728941	-0.00617064		6.50726	0.0740052	-0.00770816		6.04577	0.0588592	-0.0138932
	6.03599	0.0728941	-0.00925596		6.50726	0.0740052	-0.00462409		6.20487	0.0592375	-0.0138932
	5.71831	0.0736525	-0.00771533		6.34854	0.0743852	-0.00924818		6.04577	0.0588592	-0.016981
	5.40063	0.0732743	-0.00617064		6.34854	0.0743852	-0.0107922		6.04577	0.058479	-0.0216107
	6.03599	0.0736525	-0.00925596		6.82468	0.0747632	-0.00924818		6.20487	0.058479	-0.0108053
	6.03599	0.0740326	-0.00771533		6.50726	0.0751433	-0.00462409		6.04577	0.0592375	-0.016981
	5.87715	0.074791	-0.00308532		6.82468	0.0751433	-0.00770816		5.88667	0.0603783	-0.0138932
	6.19484	0.0755514	-0.00617064		6.66597	0.0751433	-0.00924818		6.20487	0.0596178	-0.0138932
	5.71831	0.0751712	-0.00617064		6.66597	0.0751433	-0.00154002		6.20487	0.0596178	-0.0108053
	5.71831	0.0751712	-0.00617064		6.66597	0.0755233	-0.00924818		6.20487	0.0603783	-0.015435
	6.19484	0.0759315	-0.00308532		6.66597	0.0751433	-0.00462409		6.04577	0.0596178	-0.015435
	6.35368	0.0755514	-0.00771533		6.66597	0.0762813	-0.00924818		6.04577	0.059998	-0.0185229
	5.71831	0.0755514	-0.00925596		6.82468	0.0759033	-0.00770816		6.36397	0.0596178	-0.016981
	6.03599	0.0759315	-0.00308532		6.66597	0.0766614	-0.00462409		6.36397	0.0603783	-0.015435
	6.03599	0.0770701	-0.0108006		6.82468	0.0774214	-0.00462409		6.36397	0.059998	-0.0216107
	5.87715	0.0774502	-0.00617064		6.82468	0.0777994	-0.00770816		6.36397	0.0607565	-0.016981
	6.19484	0.0766899	0		6.9834	0.0777994	-0.00770816		6.36397	0.059998	-0.016981
	6.35368	0.0774502	-0.00771533		6.82468	0.0777994	-0.00770816		6.20487	0.061517	-0.0185229
	5.71831	0.0770701	-0.00308532		6.82468	0.0781795	-0.00462409		6.20487	0.0611368	-0.016981
	6.51252	0.0770701	-0.00925596		6.82468	0.0777994	-0.00462409		6.36397	0.0611368	-0.0185229
	6.19484	0.0766899	-0.00617064		6.82468	0.0777994	-0.00770816		6.36397	0.0607565	-0.0231566
	5.71831	0.0766899	-0.00617064		6.9834	0.0789375	-0.00924818		6.36397	0.0611368	-0.016981
	6.35368	0.0770701	-0.00771533		7.14211	0.0793175	-0.00462409		6.68217	0.0622755	-0.0108053
	6.19484	0.0782086	-0.00617064		7.14211	0.0796976	-0.00462409		6.52307	0.0626558	-0.015435
	6.03599	0.0785888	-0.00925596		6.82468	0.0789375	-0.00924818		6.52307	0.0622755	-0.0108053
	6.35368	0.0789689	-0.0123453		6.9834	0.0789375	-0.00154002		6.68217	0.0622755	-0.0138932
	6.35368	0.0789689	-0.00771533		7.14211	0.0793175	-0.00462409		6.68217	0.0622755	-0.016981
	6.03599	0.0793471	-0.00617064		6.82468	0.0793175	-0.0107922		6.52307	0.0626558	-0.0138932
	6.35368	0.0789689	-0.0123453		6.82468	0.0804556	-0.00462409		6.68217	0.0626558	-0.015435
	6.51252	0.0793471	-0.00617064		6.9834	0.0812157	-0.00462409		6.68217	0.0626558	-0.016981
	6.03599	0.0797273	-0.0123453		7.14211	0.0819737	-0.00924818		6.84127	0.063036	-0.0138932
	6.19484	0.081246	-0.00617064		6.9834	0.0819737	-0.00462409		6.84127	0.063036	-0.0108053
	6.67136	0.081246	-0.00463		6.9834	0.0823538	-0.00462409		6.68217	0.063036	-0.016981
	6.35368	0.0804877	-0.00925596		7.30083	0.0819737	-0.00770816		6.84127	0.063036	-0.016981
	6.51252	0.081246	-0.0108006		7.30083	0.0827338	-0.00462409		6.84127	0.063036	-0.015435
	6.51252	0.0808658	-0.00925596		7.14211	0.0827338	-0.00462409		7.00036	0.0637945	-0.0108053
	6.35368	0.0804877	-0.00771533		7.14211	0.0827338	-0.00770816		6.52307	0.063036	-0.0108053
	6.51252	0.081246	-0.00771533		6.9834	0.0827338	-0.00462409		7.00036	0.0637945	-0.016981
	6.83021	0.081246	-0.00771533		7.30083	0.0834918	-0.00462409		6.84127	0.0637945	-0.015435
	6.67136	0.0823846	-0.0108006		7.45954	0.0838719	-0.0107922		6.84127	0.064555	-0.0185229
	6.35368	0.0827647	-0.00925596		7.30083	0.0838719	-0.00154002		7.00036	0.0649353	-0.015435
	6.67136	0.0827647	-0.00771533		7.14211	0.0834918	-0.00462409		6.84127	0.0649353	-0.015435
	6.67136	0.0823846	-0.00771533		7.14211	0.0838719	-0.00462409		7.00036	0.0649353	-0.0108053
	6.35368	0.0823846	-0.00771533		7.14211	0.0842519	-0.00308003		7.00036	0.0641748	-0.0108053
	6.67136	0.0823846	-0.00925596		7.30083	0.0838719	-0.00462409		7.15946	0.0653136	-0.0108053
	6.67136	0.0823846	-0.00617064		7.61825	0.0838719	-0.0107922		6.68217	0.0653136	-0.0123472
	6.35368	0.0823846	-0.00925596		7.30083	0.0846319	-0.00616411		7.31856	0.0653136	-0.015435
	6.98904	0.0827647	-0.0123453		7.30083	0.0850099	-0.00462409		7.15946	0.0653136	-0.015435
	6.98904	0.0831449	-0.00925596		7.45954	0.0850099	-0.00462409		7.00036	0.0656938	-0.015435
	6.67136	0.0839033	-0.0123453		7.30083	0.0846319	-0.00462409		7.15946	0.0660741	-0.015435
	6.67136	0.0839033	-0.00617064		7.61825	0.0846319	-0.00462409		7.00036	0.0656938	-0.0138932
	6.98904	0.0835231	-0.0123453		7.30083	0.0850099	-0.0107922		7.15946	0.0660741	-0.0138932
	6.35368	0.0835231	-0.0108006		7.14211	0.08539	-0.00462409		7.15946	0.0668326	-0.015435
	6.67136	0.0839033	-0.00925596		7.61825	0.08577	-0.00462409		7.31856	0.0660741	-0.0138932
	7.14789	0.0835231	-0.0108006		7.77696	0.08615	-0.00462409		7.15946	0.0660741	-0.0185229
	6.67136	0.0846636	-0.00463		7.45954	0.0865281	-0.00924818		7.15946	0.0668326	-0.0108053
	6.98904	0.0842834	-0.00617064		7.77696	0.0869081	-0.00770816		7.31856	0.0660741	-0.0108053
	7.14789	0.0846636	-0.0123453		7.61825	0.0869081	-0.0107922		7.15946	0.0668326	-0.0138932
	6.67136	0.0850418	-0.0108006		7.77696	0.0865281	-0.00770816		7.15946	0.0668326	-0.016981
	6.83021	0.0858021	-0.00617064		7.61825	0.0865281	-0.00770816		7.31856	0.0668326	-0.0108053
	6.98904	0.0858021	-0.00925596		7.61825	0.0865281	-0.0154163		7.15946	0.0668326	-0.0108053
	6.83021	0.0858021	-0.00771533		7.61825	0.0865281	-0.00770816		7.15946	0.0675931	-0.015435
	6.98904	0.0858021	-0.00308532		7.77696	0.0869081	-0.00462409		7.31856	0.0668326	-0.0138932
	7.14789	0.0869407	-0.0123453		7.93568	0.0872881	-0.0107922		7.47766	0.0675931	-0.016981
	7.14789	0.0869407	-0.00925596		7.77696	0.0869081	-0.00462409		7.31856	0.0675931	-0.016981
	7.14789	0.0869407	-0.0108006		7.61825	0.0872881	-0.00462409		7.47766	0.0675931	-0.015435
	7.14789	0.0873209	-0.00617064		7.61825	0.0865281	-0.0123323		7.47766	0.0679733	-0.0108053
	6.98904	0.0865605	-0.0108006		7.77696	0.0872881	-0.00462409		7.47766	0.0683516	-0.0108053
	6.98904	0.0865605	-0.00617064		7.61825	0.0869081	-0.00154002		7.63676	0.0675931	-0.0108053
	7.30673	0.0861823	-0.00308532		7.93568	0.0872881	-0.0107922		7.47766	0.0675931	-0.0185229
	7.30673	0.0869407	-0.00925596		7.93568	0.0880462	-0.00462409		7.47766	0.0675931	-0.015435
	6.98904	0.0865605	-0.0108006		8.09439	0.0884262	-0.00462409		7.47766	0.0691121	-0.00926346
	7.30673	0.0865605	-0.00925596		7.93568	0.0891842	-0.0107922		7.47766	0.0687318	-0.0138932
	7.14789	0.0865605	-0.0108006		8.09439	0.0888062	-0.00770816		7.47766	0.0694923	-0.015435
	6.83021	0.0869407	-0.00771533		7.93568	0.0888062	-0.00462409		7.31856	0.0691121	-0.0108053
	7.14789	0.0880792	-0.0108006		7.93568	0.0884262	-0.0107922		7.31856	0.0694923	-0.016981
	7.30673	0.0880792	-0.0108006		7.77696	0.0884262	-0.00616411		7.31856	0.0691121	-0.0108053
	7.14789	0.0884594	-0.0123453		7.93568	0.0888062	-0.00462409		7.63676	0.0698706	-0.015435
	7.30673	0.087701	-0.00925596		8.09439	0.0899443	-0.0107922		7.47766	0.0702508	-0.016981
	7.30673	0.087701	-0.00925596		8.09439	0.0903243	-0.00924818		7.63676	0.0702508	-0.0108053
	6.98904	0.0880792	-0.0108006		8.25311	0.0903243	-0.00462409		7.63676	0.0706311	-0.0138932
	7.30673	0.0880792	-0.00771533		8.09439	0.0895643	-0.0154163		7.95496	0.0710113	-0.0108053
	7.62441	0.0892197	-0.00925596		8.25311	0.0903243	-0.00770816		7.63676	0.0710113	-0.0108053
	7.30673	0.0895979	-0.0108006		8.09439	0.0899443	-0.00770816		7.79586	0.0706311	-0.015435
	7.30673	0.0895979	0		8.09439	0.0895643	-0.0138763		7.47766	0.0706311	-0.016981
	7.62441	0.0895979	-0.0123453		7.93568	0.0903243	-0.00924818		7.79586	0.0706311	-0.0138932
	6.98904	0.0895979	-0.0108006		8.09439	0.0910824	-0.00770816		7.63676	0.0702508	-0.0138932
	7.62441	0.0895979	-0.00771533		8.41182	0.0910824	-0.0123323		7.79586	0.0713896	-0.015435
	7.62441	0.0903583	-0.013886		8.25311	0.0914624	-0.0107922		7.63676	0.0721501	-0.0138932
	7.30673	0.0907385	-0.00771533		8.41182	0.0918424	-0.0123323		7.79586	0.0717699	-0.016981
	7.78326	0.0911166	-0.0123453		7.93568	0.0918424	-0.0123323		7.79586	0.0725284	-0.015435
	7.78326	0.0911166	-0.0123453		8.09439	0.0918424	-0.00770816		7.79586	0.0729086	-0.016981
	7.30673	0.0911166	-0.0123453		8.25311	0.0914624	-0.00770816		7.95496	0.0729086	-0.0185229
	7.62441	0.0911166	-0.0154307		8.25311	0.0918424	-0.00462409		7.79586	0.0725284	-0.0108053
	7.46557	0.0911166	-0.0123453		8.57053	0.0918424	-0.00770816		7.79586	0.0729086	-0.016981
	7.30673	0.0914968	-0.00771533		8.25311	0.0918424	-0.00770816		7.79586	0.0729086	-0.0138932
	7.9421	0.0911166	-0.0154307		8.25311	0.0918424	-0.0169604		8.11406	0.0732889	-0.00926346
	7.62441	0.091877	-0.00925596		8.57053	0.0918424	-0.0107922		7.95496	0.0736691	-0.0108053
	7.46557	0.0922572	-0.0123453		8.41182	0.0926005	-0.00462409		8.11406	0.0740474	-0.015435
	7.78326	0.091877	-0.0123453		8.41182	0.0922205	-0.0107922		8.27316	0.0736691	-0.00771752
	7.62441	0.0922572	-0.0123453		8.41182	0.0918424	-0.0123323		8.27316	0.0740474	-0.015435
	7.46557	0.0926354	-0.0108006		8.41182	0.0918424	-0.00462409		8.27316	0.0740474	-0.015435
	7.62441	0.0930155	-0.00925596		8.25311	0.0929805	-0.0107922		7.79586	0.0732889	-0.0138932
	7.78326	0.0933957	-0.0123453		8.41182	0.0933605	-0.0107922		7.79586	0.0744276	-0.015435
	7.9421	0.0941541	-0.00771533		8.72925	0.0933605	-0.00462409		8.27316	0.0744276	-0.016981
	7.62441	0.0945342	-0.0123453		8.72925	0.0941186	-0.0123323		8.27316	0.0748079	-0.0108053
	8.10094	0.0945342	-0.0123453		8.72925	0.0941186	-0.00462409		8.11406	0.0748079	-0.016981
	7.62441	0.0949144	-0.0123453		8.72925	0.0933605	-0.00924818		8.11406	0.0748079	-0.016981
	7.62441	0.0945342	-0.0108006		8.41182	0.0933605	-0.0107922		8.27316	0.0755664	-0.016981
	7.9421	0.0941541	-0.0123453		8.72925	0.0941186	-0.00462409		7.95496	0.0748079	-0.015435
	7.9421	0.0945342	-0.0123453		8.72925	0.0937386	-0.00924818		8.27316	0.0748079	-0.0185229
	7.78326	0.0941541	-0.0123453		8.57053	0.0941186	-0.0107922		8.11406	0.0751881	-0.016981
	8.10094	0.0949144	-0.0123453		8.41182	0.0941186	-0.00462409		8.27316	0.0751881	-0.0108053
	8.10094	0.0964331	-0.0123453		8.72925	0.0944986	-0.00770816		8.27316	0.0759466	-0.016981
	7.62441	0.0964331	-0.0154307		8.72925	0.0948786	-0.00462409		8.27316	0.0759466	-0.016981
	8.10094	0.0964331	-0.0123453		8.72925	0.0948786	-0.00770816		8.27316	0.0767071	-0.016981
	8.25978	0.0960529	-0.0108006		8.72925	0.0944986	-0.00924818		8.59136	0.0767071	-0.0108053
	7.9421	0.0964331	-0.0123453		8.72925	0.0952567	-0.00462409		8.27316	0.0763269	-0.0108053
	8.25978	0.0964331	-0.018516		8.72925	0.0948786	-0.0154163		8.27316	0.0763269	-0.015435
	8.10094	0.0964331	-0.0123453		9.04667	0.0960167	-0.0107922		8.59136	0.0759466	-0.015435
	7.78326	0.0968113	-0.0108006		8.88796	0.0960167	-0.00770816		8.43226	0.0767071	-0.016981
	8.10094	0.0971915	-0.0154307		8.72925	0.0967748	-0.0107922		8.43226	0.0774657	-0.0108053
	8.57746	0.0971915	-0.0154307		9.04667	0.0971548	-0.0138763		8.75046	0.0782242	-0.0108053
	7.78326	0.0971915	-0.0123453		8.88796	0.0967748	-0.0107922		8.43226	0.0778459	-0.015435
	8.25978	0.0971915	-0.0154307		8.72925	0.0967748	-0.00770816		8.43226	0.0786044	-0.0185229
	8.25978	0.0971915	-0.0154307		8.72925	0.0971548	-0.0107922		8.43226	0.0782242	-0.016981
	7.9421	0.0971915	-0.00925596		9.04667	0.0971548	-0.0169604		8.43226	0.0786044	-0.015435
	8.25978	0.0971915	-0.0123453		9.04667	0.0971548	-0.0154163		8.75046	0.0789847	-0.015435
	8.25978	0.0979518	-0.018516		9.20539	0.0979129	-0.0138763		8.59136	0.0786044	-0.016981
	8.25978	0.0971915	-0.0154307		9.20539	0.0979129	-0.0138763		8.75046	0.0793649	-0.016981
	8.41862	0.0979518	-0.00771533		9.04667	0.0986729	-0.0169604		8.43226	0.0793649	-0.0231566
	8.57746	0.09833	-0.0154307		9.04667	0.0986729	-0.0138763		8.43226	0.0789847	-0.0138932
	8.25978	0.0979518	-0.0108006		9.04667	0.0994329	-0.0123323		8.75046	0.0789847	-0.0108053
	8.57746	0.0979518	-0.013886		9.3641	0.0990529	-0.0169604		8.75046	0.0793649	-0.0185229
	8.25978	0.0971915	-0.0154307		9.04667	0.0986729	-0.0154163		8.90955	0.0793649	-0.016981
	8.25978	0.0979518	-0.0123453		9.04667	0.0990529	-0.0169604		8.43226	0.0797432	-0.0138932
	8.25978	0.0979518	-0.0108006		8.88796	0.0990529	-0.0185004		8.75046	0.0797432	-0.015435
	8.73631	0.0990904	-0.0123453		9.20539	0.100191	-0.0169604		8.90955	0.0797432	-0.015435
	8.57746	0.0990904	-0.013886		9.20539	0.100949	-0.0169604		8.75046	0.0805037	-0.0200688
	8.25978	0.0990904	-0.0108006		9.04667	0.100949	-0.0154163		8.90955	0.0805037	-0.0108053
	8.89515	0.0990904	-0.0154307		9.20539	0.100571	-0.0185004		8.90955	0.0808839	-0.016981
	8.41862	0.0990904	-0.0123453		9.20539	0.100949	-0.0169604		8.75046	0.0805037	-0.0185229
	8.25978	0.0990904	-0.0123453		9.20539	0.100571	-0.0200445		8.75046	0.0797432	-0.00771752
	8.57746	0.0994705	-0.0123453		9.3641	0.101709	-0.0169604		8.75046	0.0805037	-0.0185229
	8.57746	0.0994705	-0.018516		9.52281	0.101329	-0.0200445		9.06865	0.0812622	-0.0216107
	8.57746	0.100989	-0.0123453		9.3641	0.101329	-0.0169604		8.75046	0.0812622	-0.0108053
	8.73631	0.100989	-0.0154307		9.3641	0.101709	-0.0200445		9.06865	0.0820227	-0.0185229
	8.73631	0.100989	-0.0154307		9.52281	0.101329	-0.0231285		9.06865	0.0824029	-0.015435
	8.41862	0.100989	-0.018516		9.3641	0.101329	-0.0215845		8.75046	0.0820227	-0.0138932
	8.73631	0.100609	-0.0108006		9.3641	0.101709	-0.0200445		8.90955	0.0820227	-0.0185229
	8.73631	0.100989	-0.0123453		9.20539	0.101329	-0.0231285		9.06865	0.0820227	-0.016981
	8.25978	0.100609	-0.018516		9.52281	0.101329	-0.0185004		9.06865	0.0816424	-0.0185229
	8.73631	0.100989	-0.0108006		9.52281	0.102089	-0.0231285		8.90955	0.0812622	-0.0108053
	8.89515	0.101748	-0.0123453		9.3641	0.101709	-0.0169604		8.90955	0.0824029	-0.015435
	8.41862	0.103266	-0.0123453		9.52281	0.102467	-0.0200445		9.06865	0.083922	-0.0185229
	9.05399	0.102506	-0.0123453		9.52281	0.102089	-0.0169604		9.22775	0.0835417	-0.0216107
	8.89515	0.102506	-0.0154307		9.52281	0.102467	-0.0215845		9.22775	0.0831615	-0.0200688
	8.89515	0.102506	-0.013886		9.52281	0.102847	-0.0200445		9.06865	0.0835417	-0.0216107
	8.89515	0.101748	-0.0123453		9.68153	0.102467	-0.0200445		9.06865	0.0827812	-0.0216107
	8.89515	0.101748	-0.013886		9.3641	0.102847	-0.0215845		9.06865	0.083922	-0.016981
	8.41862	0.101748	-0.0123453		9.52281	0.102467	-0.0200445		9.38685	0.0835417	-0.0185229
	8.89515	0.101748	-0.0123453		9.52281	0.103227	-0.0215845		9.06865	0.083922	-0.0138932
	9.21283	0.103266	-0.0154307		9.84024	0.102847	-0.0215845		9.54595	0.0843002	-0.0185229
	8.57746	0.102506	-0.0108006		9.84024	0.103227	-0.0215845		9.38685	0.083922	-0.0216107
	9.05399	0.103266	-0.0200566		9.84024	0.103227	-0.0200445		9.22775	0.0850607	-0.016981
	8.89515	0.103266	-0.013886		9.52281	0.103227	-0.0231285		9.22775	0.0846805	-0.0108053
	8.89515	0.103266	-0.0123453		9.52281	0.103227	-0.0231285		9.22775	0.0843002	-0.0231566
	8.89515	0.102506	-0.0123453		9.84024	0.103227	-0.0231285		9.38685	0.0843002	-0.0138932
	9.21283	0.103266	-0.0123453		9.84024	0.103985	-0.0185004		9.38685	0.0846805	-0.0200688
	8.89515	0.103266	-0.0123453		9.52281	0.104745	-0.0231285		9.22775	0.0850607	-0.0200688
	9.21283	0.103266	-0.0154307		9.84024	0.105125	-0.0215845		9.54595	0.0861995	-0.016981
	9.53052	0.104025	-0.0154307		9.68153	0.105503	-0.0215845		9.54595	0.0865797	-0.0185229
	9.37168	0.103646	-0.0169713		9.84024	0.105503	-0.0200445		9.38685	0.0861995	-0.0185229
	8.89515	0.104025	-0.0123453		10.1577	0.105125	-0.0215845		9.38685	0.0865797	-0.016981
	9.21283	0.103646	-0.0200566		9.84024	0.105125	-0.0169604		9.70505	0.0865797	-0.0200688
	9.21283	0.104025	-0.0154307		9.68153	0.105125	-0.0215845		9.54595	0.0865797	-0.016981
	9.05399	0.103646	-0.0123453		10.1577	0.105503	-0.0231285		9.38685	0.085441	-0.0185229
	9.53052	0.104405	-0.0169713		10.1577	0.105503	-0.0215845		9.54595	0.0861995	-0.0108053
	9.21283	0.104785	-0.0123453		9.99895	0.105503	-0.0231285		9.54595	0.0865797	-0.016981
	9.05399	0.104785	-0.0123453		9.84024	0.105503	-0.0200445		9.38685	0.0865797	-0.016981
	9.21283	0.104785	-0.0123453		9.99895	0.105883	-0.0215845		9.54595	0.0858192	-0.0138932
	9.37168	0.104785	-0.0154307		10.1577	0.106263	-0.0200445		9.70505	0.085441	-0.015435
	9.21283	0.105924	-0.018516		10.1577	0.105883	-0.0215845		9.70505	0.0865797	-0.0216107
	9.37168	0.105165	-0.0231419		9.84024	0.105503	-0.0200445		9.70505	0.0858192	-0.016981
	9.68936	0.105543	-0.0154307		10.1577	0.106643	-0.0169604		9.70505	0.0858192	-0.016981
	9.21283	0.105165	-0.0169713		9.99895	0.107021	-0.0215845		9.54595	0.0865797	-0.0185229
	9.53052	0.105924	-0.0200566		10.1577	0.107021	-0.0185004		10.0232	0.0865797	-0.0138932
	9.53052	0.105165	-0.0108006		9.84024	0.107782	-0.0215845		9.70505	0.08696	-0.0185229
	9.21283	0.105543	-0.018516		10.3164	0.107402	-0.0169604		9.86415	0.0873382	-0.0138932
	9.21283	0.105924	-0.0169713		10.4751	0.107782	-0.0200445		10.0232	0.08696	-0.016981
	9.53052	0.106304	-0.0169713		9.99895	0.107782	-0.0169604		9.70505	0.0873382	-0.0200688
	9.21283	0.106304	-0.0154307		10.4751	0.108162	-0.0169604		9.70505	0.0873382	-0.016981
	9.53052	0.105924	-0.0123453		10.4751	0.10892	-0.0215845		9.86415	0.0873382	-0.0216107
	9.53052	0.106684	-0.0123453		10.1577	0.1093	-0.0215845		9.70505	0.088479	-0.015435
	9.21283	0.107442	-0.013886		10.4751	0.10892	-0.0169604		9.86415	0.0888573	-0.0185229
	9.8482	0.107062	-0.00771533		10.4751	0.1093	-0.0185004		10.0232	0.088479	-0.0216107
	9.8482	0.107062	-0.0169713		10.4751	0.1093	-0.0231285		9.86415	0.0880987	-0.0231566
	9.37168	0.107062	-0.0123453		10.4751	0.10854	-0.0200445		9.70505	0.088479	-0.016981
	9.53052	0.108961	-0.0108006		10.1577	0.1093	-0.0200445		10.0232	0.088479	-0.0216107
	9.68936	0.108203	-0.018516		10.1577	0.1093	-0.0231285		10.1823	0.088479	-0.0185229
	9.53052	0.108203	-0.0169713		10.4751	0.1093	-0.0246726		9.70505	0.0888573	-0.0108053
	9.53052	0.108203	-0.0154307		10.7925	0.1093	-0.0200445		9.70505	0.0888573	-0.015435
	9.8482	0.108961	-0.0154307		10.4751	0.110058	-0.0246726		10.0232	0.0880987	-0.015435
	9.8482	0.109341	-0.0154307		10.4751	0.1093	-0.0169604		10.0232	0.0888573	-0.0216107
	9.8482	0.109341	-0.0169713		10.3164	0.109678	-0.0215845		10.1823	0.0892375	-0.0231566
	9.8482	0.109341	-0.0154307		10.1577	0.110058	-0.0246726		10.0232	0.0888573	-0.016981
	9.8482	0.109341	-0.0154307		10.4751	0.109678	-0.0169604		10.1823	0.0892375	-0.0231566
	9.53052	0.109341	-0.0169713		10.4751	0.110438	-0.0200445		10.1823	0.0896178	-0.0231566
	9.8482	0.109341	-0.018516		10.4751	0.111196	-0.0215845		10.0232	0.0892375	-0.0185229
	9.8482	0.109341	-0.0169713		10.7925	0.111576	-0.0200445		10.0232	0.089996	-0.0200688
	9.8482	0.11124	-0.0123453		10.7925	0.112336	-0.0200445		10.3414	0.089996	-0.0216107
	10.007	0.11124	-0.0169713		10.4751	0.111576	-0.0231285		10.3414	0.089996	-0.016981
	9.8482	0.111618	-0.0169713		10.6338	0.112336	-0.0200445		10.1823	0.0892375	-0.0231566
	9.8482	0.11124	-0.013886		10.4751	0.111576	-0.0200445		10.3414	0.089996	-0.0185229
	10.1659	0.11124	-0.0169713		10.7925	0.111576	-0.0215845		10.1823	0.089996	-0.0185229
	9.8482	0.11124	-0.0169713		10.4751	0.111576	-0.0215845		10.1823	0.0903763	-0.0185229
	9.53052	0.11086	-0.0169713		10.7925	0.111576	-0.0200445		10.0232	0.0903763	-0.0185229
	10.007	0.11124	-0.0108006		10.9512	0.111576	-0.0246726		10.3414	0.0903763	-0.0185229
	10.1659	0.112379	-0.0154307		10.7925	0.111956	-0.0215845		10.1823	0.091515	-0.0200688
	9.8482	0.112379	-0.0169713		10.6338	0.111576	-0.0215845		10.3414	0.0918953	-0.0216107
	10.4836	0.112379	-0.0169713		10.7925	0.111576	-0.0215845		10.6596	0.0918953	-0.0185229
	10.1659	0.112379	-0.0215973		10.7925	0.112336	-0.0231285		10.5005	0.0926558	-0.0185229
	10.007	0.112379	-0.0154307		10.7925	0.112336	-0.0246726		10.5005	0.0918953	-0.0200688
	10.1659	0.112379	-0.0154307		10.9512	0.113094	-0.0262126		10.6596	0.0918953	-0.0200688
	10.1659	0.112759	-0.018516		10.7925	0.113094	-0.0215845		10.3414	0.0918953	-0.0200688
	9.68936	0.113137	-0.0154307		10.7925	0.113474	-0.0215845		10.3414	0.0926558	-0.0185229
	10.6424	0.113897	-0.0169713		11.2687	0.114232	-0.0231285		10.3414	0.0926558	-0.016981
	10.1659	0.113897	-0.013886		10.9512	0.114232	-0.0246726		10.3414	0.093034	-0.0138932
	10.007	0.113897	-0.0154307		10.9512	0.113854	-0.0215845		10.8187	0.0934143	-0.0231566
	9.8482	0.113897	-0.0200566		10.7925	0.113854	-0.0231285		10.8187	0.0934143	-0.0200688
	10.1659	0.114656	-0.0169713		10.9512	0.113854	-0.0231285		10.3414	0.0937945	-0.0138932
	9.8482	0.114656	-0.0154307		10.7925	0.114612	-0.0262126		10.3414	0.0934143	-0.0231566
	10.3247	0.114656	-0.0200566		10.9512	0.114232	-0.0231285		10.6596	0.0937945	-0.0216107
	10.6424	0.114656	-0.0169713		11.2687	0.115372	-0.0231285		10.5005	0.0934143	-0.0185229
	10.1659	0.115416	-0.0169713		11.4274	0.114612	-0.0246726		10.3414	0.0937945	-0.0185229
	10.1659	0.115794	-0.0169713		11.2687	0.115372	-0.0200445		10.8187	0.0941748	-0.0216107
	10.4836	0.115416	-0.0154307		11.1099	0.114612	-0.0169604		10.8187	0.0937945	-0.0231566
	10.1659	0.115416	-0.0169713		11.2687	0.114992	-0.0231285		10.3414	0.0945531	-0.0231566
	10.007	0.115036	-0.0154307		11.2687	0.114612	-0.0215845		10.9778	0.0949333	-0.0200688
	10.6424	0.115036	-0.013886		11.2687	0.114992	-0.0215845		10.3414	0.0949333	-0.0231566
	10.4836	0.116174	-0.018516		10.9512	0.114992	-0.0215845		10.6596	0.0949333	-0.0200688
	10.1659	0.115416	-0.0154307		11.2687	0.114612	-0.0185004		10.8187	0.0949333	-0.0231566
	10.6424	0.116174	-0.0215973		11.2687	0.11575	-0.0246726		10.6596	0.0949333	-0.0200688
	10.6424	0.116935	-0.0169713		11.2687	0.11575	-0.0200445		10.6596	0.0960721	-0.016981
	10.1659	0.117313	-0.018516		11.2687	0.115372	-0.0215845		10.9778	0.0968326	-0.0231566
	10.6424	0.117313	-0.0154307		11.2687	0.115372	-0.0200445		10.9778	0.0964523	-0.0200688
	10.6424	0.116935	-0.0169713		11.2687	0.11613	-0.0262126		10.8187	0.0972108	-0.0216107
	10.4836	0.116935	-0.0169713		11.2687	0.11613	-0.0215845		10.9778	0.0968326	-0.0200688
	10.6424	0.116935	-0.0215973		11.1099	0.11613	-0.0231285		10.9778	0.0964523	-0.016981
	10.8013	0.116935	-0.0169713		11.4274	0.11613	-0.0215845		10.8187	0.0964523	-0.0216107
	10.3247	0.117313	-0.0169713		11.4274	0.11689	-0.0215845		10.9778	0.0960721	-0.0216107
	10.8013	0.118073	-0.0215973		11.4274	0.117268	-0.0246726		11.1369	0.0964523	-0.0185229
	10.8013	0.118453	-0.0123453		11.4274	0.117648	-0.0277526		10.8187	0.0960721	-0.0200688
	10.4836	0.118453	-0.0154307		11.5861	0.117268	-0.0215845		11.296	0.0964523	-0.016981
	10.8013	0.118453	-0.018516		11.4274	0.117648	-0.0246726		10.9778	0.0964523	-0.0216107
	10.8013	0.118073	-0.018516		11.4274	0.117648	-0.0246726		10.8187	0.0968326	-0.016981
	10.4836	0.118073	-0.0169713		11.5861	0.117648	-0.0246726		10.9778	0.0968326	-0.016981
	10.8013	0.118073	-0.0200566		11.2687	0.117648	-0.0246726		11.1369	0.0968326	-0.016981
	10.8013	0.118073	-0.0215973		11.7448	0.118786	-0.0262126		10.9778	0.0972108	-0.016981
	10.6424	0.118832	-0.0200566		11.7448	0.118406	-0.0231285		11.4551	0.0983516	-0.0231566
	11.1189	0.119972	-0.0154307		11.5861	0.118406	-0.0231285		11.296	0.0979713	-0.016981
	10.9601	0.119592	-0.0154307		11.5861	0.118406	-0.0292967		11.296	0.0983516	-0.015435
	10.8013	0.119972	-0.0215973		11.5861	0.118406	-0.0231285		10.9778	0.0979713	-0.0216107
	11.1189	0.119972	-0.0123453		11.4274	0.118786	-0.0246726		11.296	0.0979713	-0.0185229
	11.1189	0.119592	-0.0169713		11.7448	0.118786	-0.0262126		11.296	0.0987318	-0.0185229
	10.8013	0.119592	-0.0200566		11.5861	0.118786	-0.0246726		11.296	0.0987318	-0.016981
	10.8013	0.119972	-0.0200566		11.7448	0.119166	-0.0231285		11.4551	0.0991101	-0.0185229
	11.1189	0.119212	-0.0200566		11.7448	0.119166	-0.0215845		11.4551	0.0991101	-0.0108053
	10.8013	0.119972	-0.0169713		11.7448	0.119166	-0.0231285		11.1369	0.0987318	-0.016981
	10.9601	0.12035	-0.0154307		11.7448	0.119166	-0.0277526		11.296	0.0994903	-0.0185229
	11.1189	0.121111	-0.018516		11.7448	0.120304	-0.0246726		11.4551	0.100629	-0.0108053
	11.1189	0.121111	-0.0169713		11.7448	0.119924	-0.0262126		11.6142	0.100629	-0.016981
	11.1189	0.121111	-0.013886		11.7448	0.119924	-0.0200445		11.4551	0.100251	-0.016981
	11.1189	0.121111	-0.013886		11.7448	0.120304	-0.0215845		11.4551	0.100251	-0.015435
	11.1189	0.119972	-0.0169713		11.7448	0.119924	-0.0292967		11.296	0.100251	-0.0200688
	10.9601	0.12035	-0.018516		11.7448	0.120304	-0.0246726		11.1369	0.100251	-0.0216107
	11.1189	0.121111	-0.0200566		12.0622	0.121442	-0.0262126		11.1369	0.10139	-0.0231566
	11.4366	0.121111	-0.0169713		11.9035	0.121064	-0.0262126		11.6142	0.10139	-0.0216107
	10.9601	0.121491	-0.0200566		11.7448	0.121442	-0.0262126		11.6142	0.10177	-0.0231566
	11.5955	0.121111	-0.0215973		11.7448	0.121442	-0.0262126		11.6142	0.10139	-0.0185229
	11.2778	0.12073	-0.018516		12.0622	0.121064	-0.0262126		11.6142	0.101009	-0.0216107
	10.9601	0.12073	-0.018516		12.0622	0.121442	-0.0292967		11.6142	0.101009	-0.0200688
	11.4366	0.121491	-0.0123453		12.0622	0.121823	-0.0262126		11.296	0.100251	-0.0262444
	11.4366	0.121111	-0.018516		12.3797	0.122203	-0.0277526		11.6142	0.101009	-0.0185229
	11.1189	0.122249	-0.0200566		11.7448	0.122203	-0.0246726		11.6142	0.101009	-0.0246985
	11.5955	0.122249	-0.013886		12.0622	0.121823	-0.0292967		11.7733	0.10139	-0.0231566
	11.4366	0.122249	-0.0169713		12.0622	0.122203	-0.0246726		11.4551	0.10139	-0.0231566
	11.1189	0.122249	-0.018516		12.0622	0.122583	-0.0246726		11.7733	0.101009	-0.0200688
	11.4366	0.12301	-0.018516		12.2209	0.122961	-0.0246726		11.6142	0.102148	-0.0262444
	11.4366	0.122249	-0.0169713		12.2209	0.122583	-0.0262126		11.7733	0.10177	-0.0200688
	11.1189	0.12301	-0.0169713		12.2209	0.122583	-0.0292967		11.7733	0.10177	-0.0231566
	11.4366	0.123768	-0.0200566		12.2209	0.122961	-0.0262126		11.6142	0.102148	-0.0200688
	11.4366	0.124526	-0.0169713		12.3797	0.122961	-0.0262126		11.7733	0.10177	-0.0185229
	11.2778	0.124526	-0.0200566		12.0622	0.123341	-0.0262126		11.9324	0.102528	-0.016981
	11.5955	0.124526	-0.0215973		12.0622	0.123341	-0.0262126		11.6142	0.102528	-0.0200688
	11.7543	0.124148	-0.0200566		12.3797	0.123341	-0.0277526		11.6142	0.103287	-0.0216107
	11.2778	0.124148	-0.0169713		12.0622	0.123341	-0.0200445		11.9324	0.102528	-0.016981
	11.4366	0.124526	-0.0215973		12.3797	0.123341	-0.0277526		11.7733	0.102909	-0.0185229
	11.4366	0.124526	-0.0169713		12.2209	0.122961	-0.0262126		11.7733	0.103287	-0.0185229
	11.4366	0.124526	-0.018516		12.0622	0.123721	-0.0200445		11.9324	0.102528	-0.0185229
	11.5955	0.124906	-0.0200566		12.5384	0.124479	-0.0292967		11.9324	0.103667	-0.0200688
	12.072	0.126045	-0.0215973		12.5384	0.124479	-0.0246726		11.9324	0.103667	-0.0200688
	11.5955	0.126045	-0.0169713		12.3797	0.124859	-0.0215845		12.2506	0.104047	-0.0200688
	11.4366	0.125667	-0.018516		12.3797	0.125239	-0.0215845		12.0915	0.104047	-0.0200688
	11.7543	0.126045	-0.018516		12.3797	0.125239	-0.0262126		11.6142	0.104047	-0.016981
	11.4366	0.126045	-0.0200566		12.2209	0.124859	-0.0262126		12.0915	0.103667	-0.016981
	11.4366	0.126045	-0.0169713		12.3797	0.125239	-0.0262126		11.9324	0.103667	-0.0231566
	11.9131	0.126045	-0.018516		12.6971	0.125239	-0.0262126		11.9324	0.104047	-0.0216107
	11.9131	0.127186	-0.0200566		12.3797	0.125619	-0.0262126		12.2506	0.104806	-0.0108053
	11.4366	0.127944	-0.018516		12.5384	0.125619	-0.0231285		12.2506	0.104047	-0.0185229
	12.072	0.127186	-0.018516		12.8558	0.125997	-0.0277526		12.2506	0.104806	-0.0185229
	12.072	0.127186	-0.018516		12.5384	0.125997	-0.0277526		12.2506	0.104806	-0.0200688
	11.7543	0.127564	-0.0215973		12.5384	0.125997	-0.0262126		12.2506	0.105186	-0.0185229
	11.9131	0.127944	-0.0200566		12.3797	0.125997	-0.0262126		12.0915	0.105566	-0.0185229
	11.7543	0.127564	-0.0169713		12.3797	0.126377	-0.0262126		12.2506	0.105566	-0.0200688
	11.4366	0.127564	-0.0169713		12.3797	0.126377	-0.0277526		12.0915	0.105186	-0.016981
	12.072	0.128704	-0.0215973		12.5384	0.126377	-0.0277526		12.4097	0.105186	-0.0200688
	12.072	0.128704	-0.018516		12.6971	0.126757	-0.0277526		12.5688	0.106325	-0.0185229
	11.9131	0.129082	-0.018516		12.6971	0.126757	-0.0262126		12.2506	0.105566	-0.0185229
	12.072	0.129082	-0.0215973		12.5384	0.127515	-0.0277526		12.2506	0.105566	-0.0262444
	11.7543	0.129082	-0.0169713		12.6971	0.127515	-0.0292967		12.2506	0.105566	-0.0185229
	11.7543	0.129082	-0.0169713		12.6971	0.127515	-0.0277526		12.2506	0.105566	-0.0185229
	12.072	0.129082	-0.0200566		12.6971	0.127515	-0.0277526		12.2506	0.106705	-0.0185229
	12.072	0.129082	-0.018516		12.8558	0.128275	-0.0323808		12.2506	0.106705	-0.0185229
	11.5955	0.129843	-0.0123453		13.0145	0.128275	-0.0262126		12.5688	0.107844	-0.016981
	12.2308	0.130601	-0.0154307		12.8558	0.128275	-0.0292967		12.4097	0.108224	-0.0231566
	12.3897	0.130601	-0.0154307		12.6971	0.128275	-0.0323808		12.5688	0.107844	-0.0185229
	12.2308	0.130601	-0.0200566		12.8558	0.127895	-0.0246726		12.5688	0.108224	-0.0200688
	12.072	0.130601	-0.0123453		12.8558	0.128275	-0.0262126		12.4097	0.108224	-0.0262444
	12.3897	0.130223	-0.018516		12.8558	0.128275	-0.0292967		12.4097	0.107466	-0.0231566
	12.072	0.130223	-0.018516		13.0145	0.128275	-0.0292967		12.7279	0.107844	-0.0200688
	12.2308	0.129843	-0.0169713		13.0145	0.128275	-0.0323808		12.4097	0.107466	-0.0216107
	12.072	0.131361	-0.0154307		13.0145	0.128275	-0.0323808		12.4097	0.107844	-0.0231566
	12.072	0.13212	-0.018516		13.1732	0.129413	-0.0292967		12.7279	0.107844	-0.0185229
	12.072	0.131742	-0.018516		13.0145	0.129413	-0.0262126		12.5688	0.108604	-0.0185229
	12.5485	0.131742	-0.018516		12.8558	0.129793	-0.0277526		12.5688	0.108604	-0.0246985
	12.072	0.13212	-0.018516		12.8558	0.129793	-0.0262126		12.7279	0.108604	-0.0200688
	12.072	0.13212	-0.0169713		13.1732	0.129413	-0.0277526		12.7279	0.108224	-0.015435
	12.3897	0.13212	-0.0200566		13.3319	0.129793	-0.0262126		12.887	0.108224	-0.0231566
	12.3897	0.131742	-0.018516		13.1732	0.129413	-0.0262126		12.7279	0.108224	-0.0231566
	12.072	0.13212	-0.0200566		13.0145	0.129793	-0.0262126		12.887	0.108604	-0.015435
	12.8662	0.13288	-0.0123453		13.0145	0.130551	-0.0246726		12.7279	0.108604	-0.0231566
	12.7074	0.13288	-0.0154307		13.1732	0.130931	-0.0277526		12.887	0.108983	-0.0231566
	12.3897	0.1325	-0.0169713		13.1732	0.130551	-0.0262126		13.0461	0.108604	-0.0231566
	12.7074	0.133258	-0.0200566		13.3319	0.130173	-0.0262126		12.7279	0.108604	-0.0262444
	12.7074	0.133258	-0.0169713		13.1732	0.129793	-0.0262126		12.887	0.108983	-0.0216107
	12.2308	0.13288	-0.018516		13.4907	0.130551	-0.0292967		12.887	0.108604	-0.0231566
	12.3897	0.1325	-0.0154307		13.3319	0.130931	-0.0292967		12.7279	0.108604	-0.0231566
	13.025	0.133258	-0.013886		13.3319	0.130173	-0.0246726		12.887	0.108983	-0.0216107
	12.3897	0.133639	-0.0169713		13.4907	0.130931	-0.0277526		12.887	0.109743	-0.0200688
	12.7074	0.134777	-0.0154307		13.1732	0.131311	-0.0277526		12.887	0.110123	-0.0231566
	12.7074	0.135537	-0.0215973		13.1732	0.131311	-0.0292967		13.2052	0.110502	-0.0246985
	12.2308	0.134777	-0.018516		13.1732	0.131689	-0.0292967		13.2052	0.110123	-0.0231566
	12.5485	0.135157	-0.018516		13.1732	0.132069	-0.0246726		13.0461	0.110502	-0.0231566
	12.7074	0.135157	-0.018516		13.4907	0.131311	-0.0262126		13.0461	0.110502	-0.0231566
	12.3897	0.134777	-0.018516		13.4907	0.132449	-0.0262126		12.887	0.109743	-0.0277863
	12.7074	0.135157	-0.018516		13.8081	0.132829	-0.0231285		12.7279	0.110502	-0.0231566
	12.8662	0.135537	-0.018516		13.4907	0.132449	-0.0262126		13.2052	0.111262	-0.0231566
	12.3897	0.135537	-0.0154307		13.4907	0.132829	-0.0262126		13.0461	0.111262	-0.0216107
	12.8662	0.135918	-0.0215973		13.4907	0.133207	-0.0262126		12.887	0.111262	-0.0185229
	13.025	0.135918	-0.0154307		13.4907	0.132829	-0.0339208		13.3643	0.111262	-0.0200688
	12.3897	0.135537	-0.018516		13.8081	0.133207	-0.0262126		13.0461	0.111642	-0.0231566
	12.8662	0.136296	-0.0277679		13.6494	0.133207	-0.0292967		13.3643	0.111642	-0.0262444
	12.8662	0.136296	-0.0169713		13.3319	0.133207	-0.0262126		13.2052	0.111642	-0.0231566
	12.7074	0.135918	-0.0169713		13.8081	0.133587	-0.0262126		13.3643	0.112401	-0.0277863
	12.8662	0.137436	-0.0154307		13.4907	0.133587	-0.0246726		13.3643	0.112401	-0.0231566
	12.8662	0.137436	-0.018516		13.8081	0.133207	-0.0308367		13.3643	0.112401	-0.0231566
	12.7074	0.137436	-0.0154307		13.8081	0.133587	-0.0262126		13.3643	0.112401	-0.0231566
	12.7074	0.137436	-0.0200566		13.6494	0.133967	-0.0308367		13.2052	0.112781	-0.0185229
	13.1839	0.137814	-0.018516		13.4907	0.133587	-0.0292967		13.3643	0.112021	-0.0216107
	13.1839	0.137814	-0.0215973		13.8081	0.133207	-0.0308367		13.3643	0.113161	-0.0185229
	12.8662	0.137814	-0.0200566		13.4907	0.133967	-0.0292967		13.3643	0.112401	-0.0138932
	13.025	0.137436	-0.0200566		13.8081	0.134725	-0.0262126		13.3643	0.112401	-0.0216107
	13.1839	0.137436	-0.0215973		13.9668	0.135485	-0.0308367		13.3643	0.113161	-0.0216107
	12.8662	0.138195	-0.0215973		13.8081	0.135865	-0.0292967		13.3643	0.112781	-0.0262444
	13.1839	0.138195	-0.0200566		13.8081	0.135485	-0.0262126		13.5234	0.113161	-0.0246985
	13.3427	0.138195	-0.0200566		13.8081	0.135105	-0.0292967		13.3643	0.11354	-0.0262444
	13.025	0.138195	-0.018516		13.8081	0.135865	-0.0277526		13.5234	0.11354	-0.0200688
	13.1839	0.138195	-0.0200566		13.4907	0.135485	-0.0277526		13.3643	0.113161	-0.0246985
	13.1839	0.138195	-0.018516		13.8081	0.135485	-0.0277526		13.3643	0.11354	-0.0231566
	12.7074	0.138195	-0.0169713		13.9668	0.135865	-0.0292967		13.3643	0.112781	-0.0231566
	13.1839	0.138195	-0.0215973		13.9668	0.135865	-0.0323808		13.6825	0.11392	-0.0246985
	13.3427	0.139333	-0.0169713		13.9668	0.136624	-0.0292967		13.5234	0.11468	-0.0231566
	13.1839	0.139713	-0.0215973		14.1255	0.135485	-0.0292967		13.6825	0.115439	-0.0277863
	13.3427	0.139713	-0.0215973		13.9668	0.135865	-0.0308367		13.6825	0.115439	-0.0231566
	13.3427	0.140094	-0.013886		13.9668	0.135865	-0.0262126		13.5234	0.115819	-0.0277863
	13.1839	0.139713	-0.0215973		13.8081	0.135865	-0.0308367		13.3643	0.116199	-0.0277863
	13.3427	0.139713	-0.0200566		13.8081	0.135865	-0.0292967		13.3643	0.116199	-0.0277863
	13.3427	0.139713	-0.0169713		14.1255	0.136624	-0.0292967		13.3643	0.116199	-0.0200688
	12.8662	0.139713	-0.0215973		14.1255	0.137004	-0.0292967		13.5234	0.116199	-0.0277863
	13.3427	0.140474	-0.0200566		13.9668	0.137384	-0.0323808		13.6825	0.116958	-0.0231566
	13.5016	0.140474	-0.0215973		14.1255	0.137384	-0.0292967		13.6825	0.117338	-0.0231566
	13.1839	0.140474	-0.0215973		14.2842	0.137384	-0.0262126		14.0007	0.117338	-0.0231566
	13.3427	0.140474	-0.018516		14.2842	0.137762	-0.0262126		13.6825	0.117338	-0.0262444
	13.5016	0.141232	-0.0215973		14.1255	0.138142	-0.0262126		13.6825	0.116958	-0.0246985
	13.3427	0.140852	-0.0215973		13.9668	0.138522	-0.0292967		13.8416	0.117338	-0.0231566
	13.3427	0.141232	-0.0169713		13.9668	0.138142	-0.0292967		13.8416	0.116958	-0.0231566
	13.6604	0.141232	-0.0200566		14.2842	0.13966	-0.0277526		13.6825	0.116578	-0.0231566
	13.3427	0.142371	-0.0215973		14.1255	0.13928	-0.0339208		14.0007	0.116958	-0.0185229
	13.6604	0.142371	-0.0169713		14.2842	0.138902	-0.0277526		13.8416	0.116199	-0.0246985
	13.6604	0.142371	-0.0200566		14.2842	0.13928	-0.0308367		14.0007	0.116958	-0.0231566
	13.5016	0.142371	-0.0200566		14.2842	0.13928	-0.0262126		13.8416	0.116958	-0.0262444
	13.6604	0.142371	-0.0215973		14.1255	0.13966	-0.0246726		13.8416	0.116958	-0.0277863
	13.5016	0.141992	-0.0169713		14.2842	0.13966	-0.0292967		14.1598	0.116958	-0.0277863
	13.6604	0.141992	-0.018516		14.1255	0.13966	-0.0262126		13.8416	0.116958	-0.0231566
	13.6604	0.142371	-0.0154307		14.2842	0.13966	-0.0262126		13.8416	0.117338	-0.0293323
	13.8192	0.143511	-0.0200566		14.2842	0.140418	-0.0292967		14.0007	0.117718	-0.0231566
	13.9781	0.143889	-0.018516		14.4429	0.140418	-0.0246726		14.0007	0.117718	-0.0262444
	13.8192	0.143511	-0.0169713		14.4429	0.141178	-0.0231285		14.1598	0.118477	-0.0277863
	13.8192	0.143511	-0.0215973		14.2842	0.141178	-0.0277526		14.3189	0.117718	-0.0231566
	13.8192	0.143511	-0.0246826		14.6016	0.141558	-0.0262126		14.0007	0.118477	-0.0246985
	13.6604	0.143511	-0.0215973		14.2842	0.141178	-0.0262126		14.1598	0.117718	-0.0262444
	13.9781	0.143511	-0.0154307		14.6016	0.141558	-0.0277526		14.1598	0.118097	-0.0231566
	13.8192	0.143511	-0.0246826		14.2842	0.141558	-0.0262126		14.1598	0.118477	-0.0262444
	13.6604	0.143511	-0.0215973		14.4429	0.141936	-0.0262126		14.1598	0.117718	-0.0262444
	14.1369	0.14503	-0.0200566		14.6016	0.142316	-0.0308367		14.3189	0.118857	-0.0231566
	14.2958	0.14503	-0.0215973		14.4429	0.141936	-0.0277526		14.3189	0.118477	-0.0231566
	13.5016	0.14503	-0.0200566		14.2842	0.141936	-0.0323808		14.1598	0.118857	-0.0277863
	13.9781	0.145408	-0.0200566		14.1255	0.142316	-0.0308367		14.3189	0.119238	-0.0231566
	13.9781	0.145408	-0.0200566		14.6016	0.142696	-0.0323808		14.1598	0.119238	-0.0262444
	13.6604	0.145408	-0.0215973		14.7604	0.142316	-0.0262126		14.1598	0.119996	-0.0324201
	13.8192	0.145408	-0.0200566		14.2842	0.142696	-0.0262126		14.3189	0.119996	-0.0293323
	14.1369	0.145788	-0.0215973		14.9191	0.142316	-0.0323808		14.3189	0.120376	-0.0277863
	13.9781	0.147307	-0.0200566		14.7604	0.142696	-0.0277526		14.3189	0.120376	-0.0324201
	14.1369	0.146927	-0.0215973		14.6016	0.142696	-0.0262126		14.3189	0.120755	-0.0262444
	14.2958	0.147687	-0.0215973		14.6016	0.142696	-0.0292967		14.478	0.120755	-0.0262444
	13.9781	0.147687	-0.0215973		14.6016	0.142316	-0.0292967		14.478	0.120376	-0.0293323
	14.2958	0.147307	-0.0231419		14.6016	0.142696	-0.0292967		14.478	0.120755	-0.0293323
	14.2958	0.146927	-0.0200566		14.6016	0.143076	-0.0308367		14.3189	0.121135	-0.0293323
	14.1369	0.147307	-0.0200566		14.7604	0.143454	-0.0246726		14.3189	0.120755	-0.0324201
	14.1369	0.147687	-0.0231419		14.9191	0.143454	-0.0262126		14.3189	0.120755	-0.0308741
	14.2958	0.148065	-0.0215973		14.9191	0.143834	-0.0292967		14.7962	0.121515	-0.0231566
	14.1369	0.148445	-0.0215973		14.9191	0.143454	-0.0262126		14.478	0.121515	-0.0231566
	14.2958	0.148826	-0.0200566		14.9191	0.143454	-0.0292967		14.6371	0.122654	-0.0262444
	14.2958	0.148826	-0.0215973		14.9191	0.143454	-0.0292967		14.478	0.122274	-0.0324201
	14.2958	0.148826	-0.018516		14.9191	0.143454	-0.0262126		14.478	0.121515	-0.0246985
	14.2958	0.148826	-0.0200566		15.0778	0.144214	-0.0262126		14.6371	0.122274	-0.0293323
	14.2958	0.148826	-0.0215973		14.7604	0.144594	-0.0262126		14.6371	0.121515	-0.0293323
	14.2958	0.148826	-0.0215973		15.3952	0.145352	-0.0308367		14.478	0.121515	-0.0231566
	13.9781	0.150344	-0.0215973		15.0778	0.145732	-0.0292967		14.3189	0.122654	-0.0308741
	14.2958	0.151103	-0.0215973		15.0778	0.145732	-0.0292967		14.9553	0.123034	-0.0324201
	14.6135	0.150344	-0.018516		15.0778	0.145732	-0.0292967		14.7962	0.123414	-0.0231566
	14.2958	0.150344	-0.0215973		14.9191	0.145732	-0.0277526		14.6371	0.122654	-0.0277863
	14.6135	0.150344	-0.0215973		15.2365	0.14649	-0.0292967		15.1144	0.123034	-0.0293323
	14.2958	0.151103	-0.018516		14.9191	0.145732	-0.0262126		14.7962	0.122654	-0.0293323
	14.2958	0.150344	-0.0200566		14.9191	0.146112	-0.0262126		14.7962	0.122274	-0.0308741
	14.2958	0.152243	-0.0246826		15.2365	0.14725	-0.0277526		14.6371	0.122654	-0.0324201
	14.6135	0.152621	-0.0215973		15.5539	0.14687	-0.0262126		14.9553	0.122654	-0.0308741
	14.6135	0.153002	-0.0215973		15.0778	0.14649	-0.0262126		14.7962	0.123414	-0.0308741
	14.7723	0.153002	-0.0231419		15.5539	0.14687	-0.0262126		14.9553	0.122654	-0.0293323
	14.6135	0.153382	-0.0215973		14.9191	0.14725	-0.0262126		14.7962	0.123793	-0.0324201
	14.2958	0.152621	-0.0215973		15.3952	0.14687	-0.0339208		14.7962	0.123414	-0.0370498
	14.6135	0.153002	-0.0215973		15.2365	0.14649	-0.0323808		14.7962	0.123414	-0.0324201
	14.2958	0.152621	-0.0246826		15.2365	0.14725	-0.0308367		15.1144	0.123793	-0.0324201
	14.2958	0.153382	-0.0231419		15.2365	0.14763	-0.0292967		14.7962	0.123793	-0.0293323
	14.9311	0.15452	-0.0200566		15.0778	0.148008	-0.0339208		15.1144	0.123414	-0.0324201
	14.9311	0.15452	-0.0200566		15.3952	0.14763	-0.0323808		15.1144	0.123793	-0.0324201
	14.4546	0.15452	-0.018516		15.2365	0.148008	-0.0231285		14.9553	0.123793	-0.0324201
	14.6135	0.1549	-0.018516		15.5539	0.148008	-0.0323808		15.1144	0.123793	-0.0324201
	14.6135	0.15414	-0.0215973		15.5539	0.148008	-0.0308367		15.1144	0.124173	-0.0308741
	14.2958	0.15452	-0.0215973		15.2365	0.148008	-0.0231285		14.9553	0.124553	-0.0293323
	14.6135	0.1549	-0.0215973		15.5539	0.148008	-0.0292967		14.9553	0.124553	-0.0355038
	14.9311	0.1549	-0.0215973		15.3952	0.148388	-0.0292967		14.9553	0.124553	-0.0324201
	14.6135	0.155279	-0.0200566		15.2365	0.148768	-0.0292967		15.1144	0.125312	-0.0262444
	14.7723	0.15452	-0.0215973		15.5539	0.149146	-0.0308367		15.2735	0.126452	-0.0308741
	14.9311	0.1549	-0.0246826		15.7126	0.149906	-0.0308367		15.2735	0.126452	-0.0293323
	14.9311	0.1549	-0.0215973		15.7126	0.149906	-0.0292967		15.2735	0.126452	-0.0293323
	14.6135	0.155659	-0.0246826		15.5539	0.149906	-0.0323808		15.1144	0.126831	-0.0324201
	14.9311	0.155279	-0.0200566		15.7126	0.149526	-0.0323808		15.1144	0.126072	-0.0324201
	14.9311	0.155279	-0.0215973		15.5539	0.149526	-0.0339208		15.1144	0.126072	-0.0277863
	14.7723	0.155279	-0.0200566		15.5539	0.150287	-0.0339208		15.1144	0.126452	-0.0308741
	14.9311	0.156419	-0.0215973		15.5539	0.149146	-0.0308367		15.1144	0.126831	-0.0324201
	15.2488	0.156797	-0.0215973		15.5539	0.149906	-0.0354648		15.2735	0.126831	-0.0293323
	14.6135	0.156797	-0.0215973		15.7126	0.150287	-0.0323808		15.2735	0.127591	-0.0324201
	15.09	0.157178	-0.0231419		15.8714	0.150665	-0.0354648		15.2735	0.127591	-0.0324201
	15.2488	0.156419	-0.0215973		15.5539	0.150287	-0.0339208		15.4326	0.127969	-0.0277863
	14.7723	0.156797	-0.0246826		15.7126	0.150287	-0.0354648		15.2735	0.127591	-0.0293323
	14.9311	0.156419	-0.0200566		15.7126	0.150287	-0.0339208		15.2735	0.126831	-0.0293323
	15.2488	0.157178	-0.0215973		15.7126	0.150287	-0.0400889		15.2735	0.127969	-0.0308741
	14.6135	0.157178	-0.0246826		15.7126	0.150665	-0.0308367		15.2735	0.127969	-0.0308741
	15.2488	0.157558	-0.018516		15.7126	0.150287	-0.0354648		15.2735	0.127591	-0.0293323
	15.4077	0.157178	-0.0246826		15.8714	0.151045	-0.0400889		15.4326	0.127969	-0.0324201
	14.9311	0.158696	-0.0200566		15.7126	0.150287	-0.0323808		15.5917	0.127969	-0.0324201
	15.09	0.157938	-0.0215973		15.8714	0.151045	-0.0339208		15.5917	0.12835	-0.0293323
	15.4077	0.157938	-0.0215973		15.7126	0.151045	-0.0354648		15.4326	0.12835	-0.0324201
	14.9311	0.159076	-0.0246826		15.7126	0.151045	-0.0354648		15.5917	0.12835	-0.0308741
	15.2488	0.159076	-0.0231419		15.8714	0.151045	-0.0323808		15.5917	0.12835	-0.0277863
	15.2488	0.160215	-0.0277679		15.8714	0.151805	-0.0385489		15.4326	0.12835	-0.0293323
	14.9311	0.160595	-0.0231419		15.8714	0.152183	-0.0354648		15.5917	0.12873	-0.0293323
	15.2488	0.160595	-0.0293126		15.8714	0.152183	-0.0292967		15.9099	0.129869	-0.0277863
	15.2488	0.160595	-0.0246826		16.0301	0.152183	-0.0339208		15.5917	0.129488	-0.0262444
	15.09	0.160595	-0.018516		15.7126	0.152563	-0.0323808		15.9099	0.129488	-0.0277863
	15.7254	0.160975	-0.0293126		15.8714	0.152563	-0.0339208		15.9099	0.12911	-0.0293323
	15.2488	0.161354	-0.0277679		15.7126	0.152943	-0.0292967		15.9099	0.129869	-0.0277863
	15.2488	0.160595	-0.0200566		16.0301	0.153323	-0.0339208		15.4326	0.129488	-0.0293323
	15.5665	0.160975	-0.0262273		16.3475	0.153701	-0.0354648		15.5917	0.12911	-0.0277863
	15.2488	0.161734	-0.0215973		16.0301	0.154081	-0.0323808		15.7508	0.129869	-0.0277863
	15.7254	0.161734	-0.0215973		15.8714	0.153701	-0.0339208		15.4326	0.130249	-0.0262444
	15.2488	0.160975	-0.0277679		16.3475	0.153701	-0.0354648		15.9099	0.129869	-0.0324201
	15.8842	0.160975	-0.0246826		16.3475	0.153701	-0.0323808		15.9099	0.130629	-0.0277863
	15.2488	0.161734	-0.0262273		15.8714	0.154081	-0.0339208		15.5917	0.130629	-0.0277863
	15.4077	0.162114	-0.0246826		16.3475	0.154081	-0.0354648		15.9099	0.130249	-0.0277863
	15.7254	0.162114	-0.0246826		16.0301	0.154081	-0.0308367		15.9099	0.129869	-0.0324201
	15.7254	0.162114	-0.0215973		16.3475	0.154841	-0.0354648		15.9099	0.130629	-0.0324201
	15.4077	0.162114	-0.0246826		16.5062	0.154461	-0.0308367		15.9099	0.130629	-0.0293323
	15.7254	0.161734	-0.0262273		16.3475	0.154081	-0.0354648		15.9099	0.129869	-0.0308741
	15.5665	0.162494	-0.0215973		16.3475	0.154081	-0.0339208		15.9099	0.130629	-0.0324201
	15.2488	0.162114	-0.0246826		16.3475	0.153701	-0.0354648		15.9099	0.131009	-0.0277863
	15.7254	0.162494	-0.0246826		16.3475	0.154081	-0.0339208		16.3872	0.131009	-0.0293323
	15.7254	0.161734	-0.0293126		16.1888	0.154461	-0.0323808		15.9099	0.131009	-0.0308741
	15.2488	0.162114	-0.0246826		16.3475	0.153701	-0.0339208		15.9099	0.131009	-0.0293323
	15.8842	0.162114	-0.0293126		16.6649	0.154841	-0.0354648		15.9099	0.130629	-0.0308741
	15.7254	0.163252	-0.0246826		16.3475	0.155219	-0.0339208		15.9099	0.131009	-0.0262444
	15.7254	0.163633	-0.0277679		16.5062	0.155219	-0.0339208		16.069	0.132148	-0.0262444
	15.8842	0.163633	-0.0277679		16.5062	0.155599	-0.0354648		16.3872	0.132528	-0.0308741
	15.8842	0.164011	-0.0262273		16.5062	0.155599	-0.0354648		16.069	0.132528	-0.033962
	15.7254	0.164391	-0.0277679		16.5062	0.155599	-0.0308367		16.069	0.132907	-0.0277863
	15.7254	0.164011	-0.0246826		16.6649	0.155599	-0.0339208		16.069	0.132528	-0.0293323
	15.8842	0.164011	-0.0246826		16.5062	0.155599	-0.0323808		16.069	0.132907	-0.0324201
	15.4077	0.164771	-0.0277679		16.5062	0.155599	-0.0339208		15.9099	0.133287	-0.0308741
	15.8842	0.165529	-0.0231419		16.8236	0.156737	-0.0354648		16.2281	0.133667	-0.0308741
	16.043	0.16591	-0.0246826		16.8236	0.156737	-0.0354648		16.3872	0.134426	-0.0324201
	15.7254	0.16667	-0.0262273		16.5062	0.156359	-0.0354648		16.3872	0.134806	-0.0308741
	15.8842	0.16667	-0.0231419		16.6649	0.156737	-0.0308367		16.3872	0.134806	-0.0308741
	16.043	0.16667	-0.0262273		16.5062	0.156737	-0.0339208		16.069	0.135186	-0.0308741
	15.4077	0.167048	-0.0231419		16.6649	0.156359	-0.0339208		16.2281	0.134806	-0.0308741
	15.8842	0.167428	-0.0246826		16.5062	0.157117	-0.0354648		16.3872	0.134806	-0.0262444
	16.2019	0.167048	-0.0262273		16.6649	0.157117	-0.0354648		16.069	0.134426	-0.0277863
	15.8842	0.167428	-0.0246826		16.8236	0.157877	-0.0354648		16.3872	0.134806	-0.0308741
	16.2019	0.168567	-0.0246826		16.6649	0.157877	-0.0354648		16.3872	0.134426	-0.0308741
	16.3607	0.168189	-0.0262273		16.6649	0.158635	-0.0354648		16.3872	0.134806	-0.0262444
	15.8842	0.168189	-0.0262273		16.9824	0.159015	-0.0370049		16.5463	0.135186	-0.0324201
	16.2019	0.168189	-0.0246826		16.6649	0.158635	-0.0354648		16.3872	0.135186	-0.0308741
	16.5196	0.168567	-0.0246826		16.5062	0.158635	-0.0354648		16.2281	0.135186	-0.0216107
	16.2019	0.168189	-0.0262273		16.6649	0.159015	-0.0385489		16.2281	0.135564	-0.0293323
	15.8842	0.168567	-0.0246826		16.9824	0.158635	-0.0385489		16.7054	0.135564	-0.0308741
	16.5196	0.168189	-0.0246826		16.9824	0.159393	-0.0354648		16.3872	0.135945	-0.0277863
	16.2019	0.168947	-0.0246826		16.8236	0.159015	-0.0354648		16.3872	0.135186	-0.0293323
	15.7254	0.167809	-0.0293126		16.9824	0.159773	-0.0354648		16.5463	0.135945	-0.0324201
	16.3607	0.168947	-0.0262273		16.9824	0.159773	-0.0354648		16.7054	0.135945	-0.0293323
	16.5196	0.169327	-0.0262273		17.1411	0.159393	-0.0354648		16.5463	0.136705	-0.0262444
	16.2019	0.169327	-0.0277679		16.9824	0.159773	-0.0385489		16.7054	0.135564	-0.0277863
	16.2019	0.169707	-0.0215973		16.8236	0.159393	-0.0354648		16.5463	0.135945	-0.0293323
	16.3607	0.169327	-0.0262273		16.9824	0.160153	-0.0400889		16.5463	0.135945	-0.0308741
	16.043	0.169707	-0.0246826		16.9824	0.160153	-0.0354648		16.7054	0.135945	-0.0308741
	16.5196	0.169707	-0.0246826		17.1411	0.160153	-0.0354648		16.7054	0.135945	-0.0262444
	16.5196	0.170466	-0.0277679		17.1411	0.160913	-0.0354648		16.7054	0.137083	-0.0308741
	16.043	0.170846	-0.0293126		17.1411	0.160153	-0.0354648		16.8645	0.137464	-0.0308741
	16.6784	0.170086	-0.0215973		17.1411	0.160913	-0.0385489		16.8645	0.137464	-0.0277863
	16.6784	0.170846	-0.0262273		16.9824	0.160153	-0.0385489		16.7054	0.138224	-0.0308741
	16.2019	0.170846	-0.0293126		16.9824	0.160913	-0.0385489		17.0236	0.137083	-0.0293323
	16.5196	0.170846	-0.0277679		17.1411	0.160153	-0.0447171		16.7054	0.137464	-0.0308741
	16.5196	0.170086	-0.0277679		17.1411	0.160913	-0.041633		16.7054	0.137464	-0.0293323
	16.2019	0.170466	-0.0308532		17.1411	0.161671	-0.0385489		17.0236	0.137844	-0.0308741
	16.6784	0.170846	-0.0293126		17.2998	0.162429	-0.0385489		16.8645	0.137464	-0.0293323
	16.5196	0.170846	-0.0262273		17.1411	0.162051	-0.0400889		16.8645	0.138224	-0.0277863
	16.5196	0.171604	-0.0262273		17.1411	0.162051	-0.0354648		16.8645	0.137464	-0.0308741
	16.6784	0.171984	-0.0339385		17.2998	0.162429	-0.043173		16.8645	0.137844	-0.0308741
	16.6784	0.172365	-0.0246826		17.1411	0.162051	-0.0385489		16.8645	0.137464	-0.0293323
	16.5196	0.171984	-0.0262273		17.1411	0.162809	-0.0385489		16.8645	0.137844	-0.0308741
	16.5196	0.171984	-0.0277679		17.2998	0.162809	-0.0385489		16.7054	0.137464	-0.0231566
	16.8372	0.171604	-0.0277679		17.7759	0.163189	-0.0354648		17.0236	0.137464	-0.0262444
	16.5196	0.172745	-0.0231419		17.2998	0.163569	-0.0354648		16.8645	0.138602	-0.0277863
	16.9961	0.173883	-0.0308532		17.2998	0.163569	-0.0385489		17.1827	0.138983	-0.0293323
	17.1549	0.174262	-0.0293126		17.4585	0.163569	-0.0354648		17.0236	0.138602	-0.0262444
	16.9961	0.174262	-0.0262273		17.4585	0.163569	-0.0354648		17.1827	0.138983	-0.0293323
	16.3607	0.173883	-0.0262273		17.2998	0.163947	-0.0385489		17.0236	0.138983	-0.0308741
	16.8372	0.173883	-0.0293126		17.4585	0.163189	-0.0370049		16.8645	0.138983	-0.0293323
	16.5196	0.174642	-0.0308532		17.6172	0.163947	-0.0385489		17.0236	0.139741	-0.0308741
	16.5196	0.174642	-0.0262273		17.2998	0.163569	-0.043173		17.0236	0.139363	-0.0293323
	17.1549	0.174642	-0.0277679		17.4585	0.164327	-0.0385489		17.1827	0.139741	-0.0308741
	16.9961	0.174642	-0.0277679		17.6172	0.164327	-0.0370049		17.1827	0.139741	-0.0324201
	16.5196	0.174642	-0.0277679		17.6172	0.163947	-0.043173		17.3418	0.139741	-0.0324201
	16.8372	0.174642	-0.0262273		17.4585	0.164708	-0.0354648		17.5009	0.140502	-0.0324201
	17.1549	0.174642	-0.0308532		17.6172	0.165466	-0.0354648		17.1827	0.140121	-0.0355038
	16.8372	0.174642	-0.0246826		17.6172	0.165088	-0.0385489		17.3418	0.140121	-0.0355038
	16.9961	0.174642	-0.0370239		17.6172	0.165466	-0.0339208		17.1827	0.140502	-0.0293323
	17.1549	0.174642	-0.0308532		17.7759	0.164708	-0.0354648		17.1827	0.140121	-0.0293323
	16.8372	0.175782	-0.0308532		17.6172	0.164708	-0.0354648		17.1827	0.140882	-0.0324201
	17.1549	0.17616	-0.0293126		17.6172	0.164708	-0.0385489		17.3418	0.140502	-0.0324201
	17.1549	0.17616	-0.0277679		17.6172	0.165466	-0.0385489		17.3418	0.14164	-0.0324201
	16.8372	0.17616	-0.0246826		17.9346	0.165466	-0.0354648		17.5009	0.140502	-0.033962
	17.1549	0.176541	-0.0293126		17.7759	0.165846	-0.0400889		17.3418	0.14126	-0.0324201
	17.1549	0.17616	-0.0277679		17.7759	0.165088	-0.0354648		17.3418	0.14126	-0.0324201
	16.8372	0.176921	-0.0246826		17.7759	0.165466	-0.0323808		17.3418	0.142021	-0.0308741
	17.1549	0.176921	-0.0277679		17.7759	0.165846	-0.0385489		17.3418	0.14164	-0.0385917
	17.4726	0.177299	-0.0293126		18.0933	0.166226	-0.0354648		17.5009	0.14164	-0.0324201
	17.1549	0.178059	-0.0277679		17.9346	0.166226	-0.0354648		17.5009	0.142401	-0.0293323
	17.3138	0.177679	-0.018516		17.7759	0.166226	-0.0385489		17.3418	0.142401	-0.0293323
	17.4726	0.178439	-0.0231419		17.9346	0.166226	-0.0400889		17.66	0.142401	-0.0308741
	17.1549	0.178439	-0.0308532		18.0933	0.166226	-0.0339208		17.66	0.142779	-0.0308741
	17.1549	0.178439	-0.0262273		17.7759	0.166984	-0.0354648		17.66	0.142401	-0.0308741
	17.4726	0.178439	-0.0308532		17.9346	0.166606	-0.0385489		17.3418	0.143159	-0.0277863
	17.1549	0.178818	-0.0293126		17.9346	0.166984	-0.0339208		17.66	0.143159	-0.0324201
	17.4726	0.178439	-0.0308532		18.0933	0.166984	-0.0385489		17.66	0.143159	-0.0308741
	17.6315	0.178818	-0.0293126		18.0933	0.167744	-0.0400889		17.66	0.14392	-0.0324201
	17.4726	0.178818	-0.0277679		17.7759	0.167364	-0.0354648		18.1373	0.14354	-0.0308741
	17.4726	0.179198	-0.0262273		18.0933	0.167364	-0.043173		17.66	0.14354	-0.0324201
	17.4726	0.179198	-0.0308532		17.9346	0.167364	-0.0385489		17.3418	0.14354	-0.0370498
	17.4726	0.179578	-0.0293126		18.0933	0.167744	-0.0339208		17.9782	0.14354	-0.0355038
	17.1549	0.179578	-0.0308532		17.9346	0.167744	-0.0400889		17.8191	0.14354	-0.0324201
	17.4726	0.179578	-0.0293126		18.2521	0.168882	-0.0354648		17.3418	0.14392	-0.0308741
	17.4726	0.179958	-0.0293126		18.2521	0.169262	-0.0339208		17.9782	0.144298	-0.0308741
	17.4726	0.179958	-0.0308532		18.2521	0.169262	-0.041633		18.2964	0.144678	-0.0324201
	17.6315	0.181477	-0.0308532		18.2521	0.169262	-0.0370049		17.66	0.144298	-0.0324201
	17.7903	0.180717	-0.0262273		18.0933	0.169262	-0.0354648		17.9782	0.144678	-0.0308741
	17.1549	0.181477	-0.0308532		17.9346	0.17002	-0.0354648		17.66	0.144678	-0.0308741
	17.7903	0.181097	-0.0308532		18.4108	0.169262	-0.041633		17.9782	0.145439	-0.0308741
	17.6315	0.181097	-0.0308532		18.2521	0.169642	-0.0339208		18.1373	0.144678	-0.033962
	17.1549	0.181097	-0.0293126		18.2521	0.1704	-0.0354648		17.9782	0.144678	-0.0293323
	17.7903	0.181477	-0.0215973		18.4108	0.171158	-0.0385489		17.8191	0.145439	-0.0324201
	17.7903	0.181855	-0.0308532		18.4108	0.171918	-0.0308367		17.9782	0.145059	-0.0324201
	17.4726	0.182235	-0.0277679		18.4108	0.172298	-0.0370049		17.9782	0.145817	-0.0308741
	17.7903	0.181855	-0.0262273		18.2521	0.171918	-0.0354648		17.9782	0.145817	-0.033962
	17.7903	0.182235	-0.0308532		18.5695	0.172298	-0.0308367		18.1373	0.145817	-0.0308741
	17.6315	0.182235	-0.0308532		18.4108	0.172298	-0.0385489		17.9782	0.146197	-0.0324201
	17.7903	0.182235	-0.0308532		18.4108	0.171918	-0.0400889		18.1373	0.146197	-0.0324201
	17.7903	0.182235	-0.0277679		18.2521	0.172298	-0.0385489		17.9782	0.145817	-0.0324201
	17.4726	0.182996	-0.0293126		18.8869	0.172298	-0.0354648		17.9782	0.146197	-0.033962
	17.9491	0.184134	-0.0308532		18.7282	0.172298	-0.0370049		17.9782	0.146958	-0.0416795
	18.2668	0.184134	-0.0293126		18.4108	0.172298	-0.0354648		18.4555	0.146578	-0.0355038
	17.6315	0.184134	-0.0293126		18.4108	0.173056	-0.0339208		18.4555	0.146958	-0.0324201
	17.9491	0.184134	-0.0339385		18.4108	0.173056	-0.0354648		18.1373	0.146958	-0.0355038
	17.9491	0.183754	-0.0293126		18.4108	0.172298	-0.0354648		18.1373	0.147336	-0.0308741
	17.6315	0.184514	-0.0308532		18.4108	0.173056	-0.0385489		17.9782	0.146578	-0.0293323
	17.7903	0.184134	-0.0339385		18.7282	0.173056	-0.0447171		18.1373	0.146578	-0.0324201
	17.7903	0.184893	-0.0277679		18.5695	0.173056	-0.0354648		17.9782	0.146578	-0.0277863
	17.7903	0.186031	-0.0308532		18.5695	0.173436	-0.0385489		18.1373	0.146578	-0.0308741
	17.7903	0.186411	-0.0293126		18.8869	0.173816	-0.0385489		17.9782	0.147717	-0.0355038
	18.2668	0.186031	-0.0308532		18.7282	0.173056	-0.0400889		18.4555	0.147717	-0.0324201
	17.7903	0.186791	-0.0339385		18.5695	0.173816	-0.0339208		18.4555	0.147717	-0.0324201
	17.7903	0.185653	-0.0293126		18.4108	0.173436	-0.0385489		17.9782	0.147717	-0.0293323
	18.2668	0.186411	-0.0277679		18.5695	0.173056	-0.0385489		18.4555	0.147336	-0.0324201
	17.7903	0.186031	-0.0308532		18.4108	0.173816	-0.0385489		18.4555	0.147717	-0.0293323
	17.9491	0.186031	-0.0308532		18.8869	0.173436	-0.0354648		18.1373	0.147717	-0.0308741
	18.2668	0.186411	-0.0231419		18.4108	0.173816	-0.0385489		18.4555	0.148097	-0.0277863
	18.2668	0.186791	-0.0308532		18.5695	0.173816	-0.0354648		18.6146	0.148097	-0.0324201
	18.108	0.186791	-0.0293126		18.5695	0.173816	-0.0385489		18.6146	0.148097	-0.0308741
	18.2668	0.187172	-0.0308532		18.8869	0.174574	-0.0354648		18.1373	0.148855	-0.0324201
	18.4257	0.186791	-0.0339385		18.4108	0.174194	-0.0385489		18.6146	0.148097	-0.0324201
	17.9491	0.186411	-0.0277679		18.8869	0.174194	-0.0400889		18.4555	0.148855	-0.0293323
	18.2668	0.186791	-0.0308532		18.5695	0.174194	-0.0354648		18.6146	0.148855	-0.033962
	18.2668	0.186791	-0.0308532		18.8869	0.174954	-0.0354648		18.9328	0.149236	-0.0324201
	18.2668	0.18831	-0.0308532		19.0456	0.176092	-0.0385489		18.6146	0.148855	-0.0293323
	18.4257	0.18831	-0.0308532		19.0456	0.176092	-0.0385489		18.6146	0.149616	-0.0324201
	18.4257	0.18793	-0.0339385		19.2043	0.176092	-0.0400889		18.7737	0.149996	-0.0324201
	18.2668	0.189068	-0.0277679		19.0456	0.176472	-0.0385489		18.6146	0.150374	-0.0293323
	18.4257	0.18793	-0.0308532		18.8869	0.175712	-0.0354648		18.6146	0.150374	-0.0324201
	18.2668	0.18831	-0.0308532		19.0456	0.176092	-0.0385489		18.6146	0.150374	-0.0324201
	18.2668	0.18869	-0.0308532		18.8869	0.176092	-0.0385489		18.7737	0.150374	-0.0324201
	18.2668	0.189068	-0.0308532		19.0456	0.176472	-0.0385489		18.6146	0.150374	-0.0324201
	18.4257	0.189829	-0.0323979		19.3631	0.176852	-0.0370049		18.9328	0.150374	-0.0308741
	18.4257	0.190209	-0.0277679		19.3631	0.176852	-0.0385489		18.9328	0.150755	-0.0324201
	18.5845	0.190209	-0.0293126		19.0456	0.176852	-0.041633		18.7737	0.151135	-0.0370498
	18.7434	0.190967	-0.0323979		19.2043	0.17761	-0.0385489		18.7737	0.151135	-0.033962
	18.4257	0.190587	-0.0323979		19.0456	0.17799	-0.0400889		18.9328	0.150755	-0.0324201
	18.4257	0.190209	-0.0262273		19.0456	0.176852	-0.0400889		18.9328	0.150755	-0.0370498
	18.7434	0.190967	-0.0339385		19.0456	0.17799	-0.0323808		18.9328	0.150374	-0.033962
	18.2668	0.190587	-0.0308532		19.3631	0.17799	-0.0354648		18.9328	0.151135	-0.033962
	18.4257	0.190967	-0.0277679		19.5218	0.17799	-0.0339208		18.7737	0.151135	-0.033962
	18.9022	0.190967	-0.0293126		19.3631	0.17799	-0.0323808		18.9328	0.150755	-0.0324201
	18.7434	0.191728	-0.0277679		19.5218	0.17837	-0.0339208		19.0919	0.152274	-0.0370498
	18.4257	0.191348	-0.0293126		19.2043	0.17837	-0.0385489		19.0919	0.152654	-0.0370498
	18.5845	0.191348	-0.0293126		19.0456	0.17799	-0.0354648		19.0919	0.152274	-0.0355038
	18.4257	0.191728	-0.0308532		19.3631	0.17837	-0.0354648		19.0919	0.152654	-0.0324201
	18.7434	0.191728	-0.0308532		19.0456	0.17799	-0.0354648		18.9328	0.152274	-0.0324201
	18.9022	0.191728	-0.0293126		19.2043	0.178749	-0.0354648		18.9328	0.152274	-0.0324201
	18.7434	0.192106	-0.0308532		19.5218	0.179887	-0.0339208		18.9328	0.152654	-0.0324201
	18.5845	0.193625	-0.0308532		19.5218	0.179509	-0.0370049		19.0919	0.152654	-0.0385917
	18.9022	0.193625	-0.0308532		19.5218	0.179129	-0.0354648		19.0919	0.152654	-0.0385917
	18.7434	0.193246	-0.0308532		19.3631	0.179509	-0.0323808		19.0919	0.152654	-0.0324201
	18.7434	0.193625	-0.0308532		19.5218	0.179887	-0.0385489		18.9328	0.152654	-0.0370498
	18.7434	0.193625	-0.0339385		19.5218	0.179887	-0.0354648		19.251	0.153412	-0.0355038
	18.9022	0.193625	-0.0308532		19.3631	0.179887	-0.0354648		19.251	0.152654	-0.0370498
	18.4257	0.193625	-0.0339385		19.5218	0.179887	-0.0354648		19.0919	0.152654	-0.0355038
	18.9022	0.193625	-0.0308532		19.5218	0.179887	-0.0354648		19.251	0.152654	-0.0355038
	19.2199	0.194005	-0.0339385		19.6805	0.180267	-0.0354648		19.251	0.152654	-0.0324201
	18.7434	0.194385	-0.0308532		19.6805	0.181027	-0.0354648		19.251	0.153412	-0.0385917
	19.061	0.195143	-0.0293126		19.6805	0.181027	-0.0354648		19.251	0.153793	-0.0324201
	19.3787	0.195143	-0.0339385		19.5218	0.180267	-0.0354648		19.251	0.153412	-0.0355038
	18.7434	0.195143	-0.0308532		19.6805	0.181027	-0.0354648		19.251	0.153793	-0.0401376
	18.9022	0.195143	-0.0293126		19.5218	0.181027	-0.0354648		19.251	0.154173	-0.0324201
	19.2199	0.195143	-0.0370239		19.5218	0.181027	-0.0308367		19.0919	0.153412	-0.0385917
	18.7434	0.195143	-0.0308532		19.9979	0.182165	-0.0354648		19.251	0.154173	-0.0385917
	18.9022	0.196282	-0.0339385		19.8392	0.182165	-0.0354648		19.5692	0.154931	-0.0370498
	19.3787	0.197422	-0.0308532		19.6805	0.182165	-0.0370049		19.5692	0.154931	-0.0385917
	19.061	0.198181	-0.0308532		19.6805	0.182165	-0.0339208		19.251	0.154931	-0.0355038
	19.2199	0.197422	-0.0385685		19.6805	0.182165	-0.0354648		19.5692	0.154931	-0.0355038
	19.3787	0.197422	-0.0308532		19.8392	0.182923	-0.0354648		19.5692	0.155312	-0.0370498
	19.061	0.197422	-0.0308532		19.6805	0.182545	-0.0354648		19.251	0.154931	-0.0355038
	19.2199	0.197042	-0.0370239		19.8392	0.183303	-0.0370049		19.5692	0.155692	-0.0293323
	19.2199	0.197422	-0.0339385		19.9979	0.183683	-0.0354648		19.4101	0.155312	-0.033962
	19.061	0.197042	-0.0308532		19.9979	0.184441	-0.0385489		19.4101	0.155692	-0.033962
	19.061	0.198181	-0.0339385		19.9979	0.184063	-0.0385489		19.5692	0.155692	-0.0324201
	19.5376	0.198181	-0.0354832		19.9979	0.184063	-0.0354648		19.8874	0.15645	-0.0355038
	19.3787	0.198181	-0.0308532		19.8392	0.184441	-0.0385489		19.5692	0.15645	-0.0324201
	19.3787	0.197422	-0.0308532		19.8392	0.184441	-0.0385489		19.8874	0.15645	-0.0308741
	19.2199	0.198181	-0.0339385		19.9979	0.184441	-0.0385489		19.7283	0.155692	-0.0324201
	19.2199	0.197422	-0.0370239		19.9979	0.184441	-0.0354648		19.5692	0.155692	-0.0324201
	19.2199	0.197422	-0.0308532		19.9979	0.184441	-0.0354648		19.5692	0.15607	-0.0308741
	19.3787	0.198181	-0.0339385		20.1566	0.184441	-0.0354648		19.8874	0.156831	-0.0324201
	19.5376	0.198941	-0.0339385		20.3153	0.184441	-0.0400889		19.8874	0.157211	-0.0324201
	19.3787	0.198561	-0.0339385		19.9979	0.184063	-0.0385489		20.0465	0.157211	-0.0293323
	19.3787	0.198941	-0.0354832		19.9979	0.184063	-0.0385489		19.5692	0.157589	-0.0277863
	19.6964	0.199699	-0.0339385		20.1566	0.184441	-0.0339208		19.5692	0.157969	-0.0324201
	19.3787	0.198941	-0.0385685		20.1566	0.184441	-0.0385489		19.8874	0.157211	-0.0324201
	19.6964	0.198941	-0.0385685		19.9979	0.184441	-0.0385489		19.5692	0.157211	-0.0308741
	19.6964	0.198941	-0.0339385		19.9979	0.184063	-0.0354648		19.7283	0.157211	-0.0293323
	19.061	0.20008	-0.0339385		20.3153	0.184441	-0.0354648		19.8874	0.157589	-0.0324201
	19.6964	0.20046	-0.0370239		20.3153	0.184063	-0.0385489		19.8874	0.157969	-0.0324201
	19.6964	0.20046	-0.0308532		20.3153	0.184821	-0.0385489		19.7283	0.157969	-0.033962
	19.3787	0.20008	-0.0354832		20.1566	0.184441	-0.0354648		19.8874	0.15835	-0.0293323
	19.8553	0.20046	-0.0354832		20.474	0.184441	-0.0354648		19.8874	0.157969	-0.0324201
	19.6964	0.20046	-0.0308532		20.474	0.184063	-0.0385489		19.8874	0.157969	-0.0355038
	19.2199	0.20046	-0.0308532		20.1566	0.184441	-0.0354648		20.2056	0.15835	-0.0324201
	19.6964	0.20046	-0.0308532		20.3153	0.184441	-0.0370049		19.7283	0.157969	-0.0355038
	20.0141	0.20046	-0.0339385		20.474	0.185201	-0.0354648		19.8874	0.157969	-0.0324201
	19.3787	0.201218	-0.0354832		20.3153	0.185581	-0.0385489		20.2056	0.15835	-0.0355038
	19.6964	0.201598	-0.0308532		20.6328	0.186339	-0.0385489		20.2056	0.157969	-0.0355038
	19.8553	0.201218	-0.0370239		20.6328	0.186339	-0.0354648		20.0465	0.159108	-0.0324201
	19.6964	0.201979	-0.0354832		20.474	0.186339	-0.0354648		19.8874	0.159488	-0.0355038
	19.8553	0.201979	-0.0354832		20.474	0.186719	-0.0400889		20.3647	0.160247	-0.0355038
	20.0141	0.201598	-0.0339385		20.3153	0.186719	-0.0354648		20.0465	0.160247	-0.0355038
	19.3787	0.201598	-0.0339385		20.474	0.186719	-0.0292967		20.2056	0.160627	-0.0324201
	19.8553	0.201979	-0.0308532		20.6328	0.187099	-0.0385489		20.3647	0.160247	-0.0355038
	20.0141	0.203117	-0.0323979		20.7915	0.187099	-0.0354648		20.2056	0.160247	-0.033962
	19.6964	0.203117	-0.0339385		20.474	0.187099	-0.0308367		20.2056	0.161007	-0.0370498
	19.8553	0.203497	-0.0370239		20.6328	0.187099	-0.0385489		20.3647	0.161768	-0.0308741
	20.0141	0.203117	-0.0354832		20.3153	0.187477	-0.0385489		20.2056	0.161007	-0.0370498
	19.8553	0.203875	-0.0339385		20.6328	0.188237	-0.0339208		20.3647	0.161007	-0.0355038
	19.8553	0.203497	-0.0339385		20.6328	0.188237	-0.0354648		20.5238	0.161768	-0.0324201
	20.0141	0.203497	-0.0385685		20.6328	0.188237	-0.0385489		20.0465	0.161388	-0.0385917
	20.0141	0.203497	-0.0339385		20.7915	0.188237	-0.0354648		20.2056	0.161388	-0.0355038
	20.0141	0.203875	-0.0385685		20.7915	0.188617	-0.0385489		20.3647	0.161007	-0.0385917
	20.0141	0.204256	-0.0401092		20.7915	0.188237	-0.0354648		20.3647	0.161768	-0.0401376
	20.0141	0.204636	-0.0370239		20.474	0.188237	-0.0339208		20.5238	0.161388	-0.0324201
	20.0141	0.204256	-0.0308532		20.9502	0.188237	-0.0385489		20.5238	0.161007	-0.0385917
	20.1729	0.204256	-0.0308532		20.6328	0.188617	-0.0354648		20.3647	0.161007	-0.0370498
	20.1729	0.204256	-0.0339385		20.3153	0.188617	-0.0323808		20.3647	0.161388	-0.0385917
	19.6964	0.205014	-0.0308532		20.474	0.188617	-0.0354648		20.5238	0.162146	-0.0385917
	20.3318	0.204636	-0.0339385		20.9502	0.188995	-0.0385489		20.5238	0.161768	-0.0370498
	20.3318	0.205774	-0.0385685		20.7915	0.190133	-0.0354648		20.5238	0.161388	-0.0355038
	20.3318	0.206535	-0.0339385		20.9502	0.190133	-0.0339208		20.5238	0.162907	-0.0370498
	20.3318	0.206154	-0.0308532		21.1089	0.190893	-0.0385489		20.3647	0.162526	-0.0293323
	20.6495	0.205774	-0.0339385		20.7915	0.190133	-0.0354648		20.3647	0.163287	-0.0355038
	20.1729	0.206154	-0.0339385		20.7915	0.190513	-0.0354648		20.5238	0.162526	-0.0370498
	20.3318	0.205774	-0.0308532		21.1089	0.190513	-0.0385489		20.5238	0.162907	-0.0355038
	20.3318	0.205774	-0.0308532		20.6328	0.190133	-0.0385489		20.5238	0.162907	-0.033962
	20.1729	0.205394	-0.0354832		20.9502	0.190513	-0.0354648		20.6829	0.162526	-0.0324201
	20.3318	0.205774	-0.0308532		20.9502	0.190513	-0.0354648		20.5238	0.162146	-0.0370498
	20.6495	0.206154	-0.0339385		20.9502	0.190513	-0.0400889		21.0011	0.162526	-0.033962
	20.3318	0.206154	-0.0401092		20.9502	0.190513	-0.0339208		21.0011	0.162526	-0.033962
	20.3318	0.206535	-0.0385685		21.1089	0.190513	-0.0354648		20.5238	0.162907	-0.0370498
	20.8083	0.205774	-0.0370239		20.9502	0.190513	-0.0385489		21.0011	0.162907	-0.0401376
	20.0141	0.206154	-0.0339385		20.9502	0.190893	-0.0354648		20.5238	0.162907	-0.0416795
	20.3318	0.206154	-0.0339385		20.9502	0.190513	-0.0354648		21.0011	0.162526	-0.0355038
	20.3318	0.206535	-0.0385685		20.9502	0.190893	-0.041633		20.6829	0.163287	-0.0385917
	20.3318	0.206535	-0.0370239		21.4263	0.190893	-0.0339208		21.0011	0.163665	-0.0355038
	20.4906	0.207293	-0.0401092		21.1089	0.191273	-0.0354648		21.0011	0.163287	-0.0370498
	20.8083	0.208051	-0.0339385		21.1089	0.191273	-0.0385489		21.0011	0.163287	-0.0370498
	20.3318	0.207673	-0.0339385		21.1089	0.191273	-0.0385489		21.0011	0.163665	-0.0370498
	20.8083	0.207673	-0.0385685		21.4263	0.191273	-0.0385489		21.0011	0.163665	-0.033962
	20.8083	0.207293	-0.0385685		21.1089	0.190893	-0.0354648		21.0011	0.163287	-0.0385917
	20.3318	0.207293	-0.0354832		20.9502	0.191273	-0.0339208		21.0011	0.164426	-0.0401376
	20.3318	0.207673	-0.0370239		21.4263	0.192031	-0.0354648		21.0011	0.164804	-0.0416795
	20.6495	0.207673	-0.0401092		21.4263	0.19317	-0.0385489		21.0011	0.164804	-0.0355038
	20.8083	0.208432	-0.0354832		21.4263	0.19317	-0.0385489		21.1602	0.164804	-0.0385917
	20.8083	0.208432	-0.0370239		21.2676	0.19355	-0.0385489		21.0011	0.164804	-0.0370498
	20.8083	0.208432	-0.0339385		21.4263	0.19317	-0.041633		21.1602	0.164804	-0.0385917
	20.8083	0.208812	-0.0385685		21.4263	0.19317	-0.0354648		21.0011	0.164804	-0.0370498
	20.6495	0.208051	-0.0385685		21.4263	0.19355	-0.0354648		21.0011	0.164804	-0.0370498
	20.8083	0.208812	-0.0339385		21.5851	0.19355	-0.0385489		21.1602	0.164804	-0.0385917
	20.8083	0.208432	-0.0339385		21.1089	0.19317	-0.0385489		21.1602	0.164804	-0.0416795
	20.4906	0.208812	-0.0354832		21.5851	0.19317	-0.0339208		21.0011	0.165564	-0.0355038
	20.9671	0.20957	-0.0370239		21.9025	0.19317	-0.043173		21.1602	0.165945	-0.0385917
	21.2848	0.21033	-0.0385685		21.4263	0.192791	-0.0385489		21.1602	0.165564	-0.0355038
	20.8083	0.21033	-0.0339385		21.7438	0.19317	-0.0339208		21.4784	0.166323	-0.0385917
	20.9671	0.20995	-0.0385685		21.4263	0.19317	-0.0385489		21.1602	0.166323	-0.0416795
	20.9671	0.21033	-0.0385685		21.5851	0.192791	-0.0339208		21.4784	0.166323	-0.0324201
	20.8083	0.21033	-0.0339385		21.5851	0.192791	-0.0354648		21.1602	0.165945	-0.0355038
	20.9671	0.20995	-0.0401092		21.4263	0.19317	-0.0385489		21.1602	0.166323	-0.0385917
	20.8083	0.21033	-0.0308532		21.5851	0.19355	-0.0354648		21.1602	0.166323	-0.033962
	20.9671	0.210711	-0.0385685		21.5851	0.19393	-0.0370049		21.3193	0.166703	-0.033962
	21.2848	0.211089	-0.0401092		21.5851	0.19393	-0.0385489		21.3193	0.166703	-0.0385917
	21.2848	0.211849	-0.0354832		21.5851	0.19431	-0.0339208		21.4784	0.167464	-0.0416795
	20.8083	0.211089	-0.0354832		21.5851	0.19431	-0.0385489		21.3193	0.167083	-0.0370498
	20.9671	0.211089	-0.0401092		21.5851	0.19431	-0.0385489		21.4784	0.167464	-0.0355038
	21.2848	0.211089	-0.0354832		21.5851	0.19431	-0.0370049		21.3193	0.167464	-0.033962
	20.9671	0.211089	-0.0339385		21.5851	0.194688	-0.0385489		21.4784	0.167464	-0.0355038
	21.126	0.211089	-0.0339385		22.0612	0.194688	-0.0354648		21.1602	0.167083	-0.0416795
	21.2848	0.212229	-0.0385685		21.7438	0.195448	-0.0385489		21.4784	0.167842	-0.0385917
	21.126	0.212607	-0.0339385		21.9025	0.195448	-0.0308367		21.6375	0.167842	-0.0385917
	21.2848	0.212988	-0.0339385		21.9025	0.195448	-0.0354648		21.6375	0.167842	-0.0401376
	21.4437	0.212988	-0.0354832		21.9025	0.195448	-0.0323808		21.7966	0.168222	-0.0401376
	20.9671	0.212988	-0.0385685		21.9025	0.195448	-0.0292967		21.7966	0.167842	-0.0355038
	20.9671	0.212607	-0.0308532		21.9025	0.195448	-0.0323808		21.6375	0.167842	-0.0370498
	21.4437	0.213368	-0.0401092		21.7438	0.195828	-0.0308367		21.4784	0.167464	-0.0355038
	21.126	0.212988	-0.0385685		21.7438	0.195448	-0.0308367		21.1602	0.167464	-0.0370498
	21.126	0.213368	-0.0385685		21.9025	0.195448	-0.0339208		21.4784	0.167842	-0.0370498
	21.4437	0.213368	-0.0370239		22.0612	0.195828	-0.0339208		21.6375	0.168983	-0.0416795
	21.126	0.213368	-0.0339385		22.2199	0.195828	-0.0339208		21.7966	0.168983	-0.0416795
	21.2848	0.213748	-0.0339385		21.9025	0.196206	-0.0354648		21.7966	0.168983	-0.0370498
	21.6025	0.213748	-0.0339385		22.0612	0.195828	-0.0339208		21.7966	0.168983	-0.0385917
	21.6025	0.214126	-0.0385685		21.7438	0.196206	-0.0354648		21.6375	0.168983	-0.0401376
	21.2848	0.214126	-0.0401092		22.0612	0.196586	-0.0385489		21.6375	0.168983	-0.0447673
	21.2848	0.214126	-0.0385685		21.9025	0.196586	-0.0354648		21.6375	0.168983	-0.0401376
	21.7613	0.214887	-0.0370239		22.3786	0.197346	-0.0400889		21.4784	0.168983	-0.0355038
	21.2848	0.215267	-0.0385685		22.2199	0.197346	-0.0339208		21.6375	0.169741	-0.0355038
	21.9202	0.215267	-0.0385685		22.2199	0.197346	-0.0385489		21.7966	0.170121	-0.0355038
	21.6025	0.215267	-0.0385685		22.2199	0.196966	-0.0354648		21.7966	0.170121	-0.0355038
	21.2848	0.214887	-0.0401092		22.2199	0.197346	-0.0339208		22.1148	0.170121	-0.0385917
	21.6025	0.215267	-0.0339385		22.0612	0.197346	-0.0339208		21.9557	0.170121	-0.0385917
	21.7613	0.215267	-0.0385685		22.2199	0.197724	-0.0354648		21.6375	0.17088	-0.033962
	21.2848	0.215267	-0.0385685		22.3786	0.197724	-0.0385489		21.7966	0.1705	-0.0401376
	21.7613	0.215645	-0.0370239		22.2199	0.198862	-0.0354648		21.9557	0.170121	-0.0385917
	21.6025	0.215645	-0.0385685		22.5373	0.198862	-0.0354648		21.9557	0.1705	-0.0324201
	21.4437	0.215645	-0.0401092		22.3786	0.199242	-0.0354648		22.1148	0.17088	-0.0385917
	21.9202	0.216405	-0.0339385		22.5373	0.199242	-0.0385489		22.2739	0.17088	-0.0385917
	21.6025	0.216783	-0.0385685		22.2199	0.199242	-0.0400889		22.1148	0.17088	-0.0370498
	21.4437	0.217164	-0.0385685		22.3786	0.199242	-0.0385489		21.7966	0.17164	-0.0385917
	21.7613	0.216405	-0.0339385		22.2199	0.199242	-0.0385489		21.9557	0.17126	-0.0385917
	21.9202	0.216783	-0.0401092		22.5373	0.198862	-0.0385489		21.9557	0.17164	-0.0355038
	21.4437	0.217164	-0.0431945		22.3786	0.199242	-0.0385489		21.9557	0.17088	-0.0401376
	21.7613	0.217544	-0.0370239		22.3786	0.199622	-0.043173		21.9557	0.17126	-0.0401376
	22.3967	0.218302	-0.0401092		22.5373	0.199622	-0.0400889		22.1148	0.172399	-0.0370498
	21.6025	0.218302	-0.0339385		22.3786	0.200002	-0.0354648		22.433	0.172399	-0.0401376
	21.9202	0.217924	-0.0416539		22.3786	0.200002	-0.043173		22.433	0.172399	-0.0401376
	21.7613	0.218302	-0.0370239		22.5373	0.200002	-0.0385489		22.1148	0.172399	-0.0401376
	21.6025	0.217924	-0.0385685		22.5373	0.199622	-0.0385489		22.1148	0.172399	-0.0385917
	21.9202	0.217924	-0.0462798		22.5373	0.200382	-0.043173		22.433	0.172399	-0.0416795
	21.9202	0.217924	-0.0401092		22.3786	0.200382	-0.0385489		22.433	0.172399	-0.0370498
	21.9202	0.218682	-0.0385685		22.8548	0.200382	-0.0400889		22.1148	0.172019	-0.0401376
	22.2379	0.218682	-0.0401092		22.5373	0.20114	-0.0478011		22.433	0.173159	-0.0416795
	22.2379	0.218682	-0.0354832		22.5373	0.20076	-0.0385489		22.5921	0.173159	-0.0401376
	21.9202	0.218682	-0.0401092		22.5373	0.200382	-0.0385489		22.1148	0.172399	-0.0401376
	21.9202	0.219062	-0.0385685		22.5373	0.200382	-0.0478011		22.5921	0.172399	-0.0416795
	21.9202	0.218682	-0.0401092		22.5373	0.200382	-0.0354648		22.433	0.172399	-0.0401376
	21.9202	0.218682	-0.0385685		22.5373	0.20076	-0.0385489		22.433	0.172399	-0.0401376
	21.9202	0.218682	-0.0385685		22.5373	0.200382	-0.0447171		22.1148	0.173159	-0.0401376
	22.2379	0.219821	-0.0385685		22.5373	0.20114	-0.041633		22.433	0.173159	-0.0401376
	21.9202	0.220581	-0.0385685		22.8548	0.20076	-0.0354648		22.5921	0.173538	-0.0416795
	21.9202	0.220581	-0.0385685		23.0135	0.20076	-0.041633		22.433	0.173538	-0.0401376
	22.2379	0.220201	-0.0401092		22.8548	0.20076	-0.043173		22.433	0.173918	-0.0385917
	21.9202	0.220961	-0.0401092		22.8548	0.20114	-0.0400889		22.7512	0.173918	-0.0385917
	21.9202	0.220581	-0.0431945		22.696	0.201898	-0.041633		22.433	0.174298	-0.0385917
	22.3967	0.220961	-0.0401092		22.8548	0.20114	-0.043173		22.433	0.173159	-0.0370498
	22.2379	0.220581	-0.0401092		23.1722	0.202278	-0.043173		22.433	0.173538	-0.0385917
	21.9202	0.220581	-0.0385685		22.8548	0.203038	-0.0385489		22.7512	0.173918	-0.0416795
	22.5556	0.220961	-0.0354832		23.1722	0.202658	-0.0400889		22.5921	0.174298	-0.0355038
	22.3967	0.22134	-0.0416539		23.1722	0.202278	-0.043173		22.433	0.174678	-0.0385917
	21.9202	0.22172	-0.0416539		23.0135	0.202658	-0.0447171		22.5921	0.175057	-0.0355038
	22.5556	0.22134	-0.0462798		22.8548	0.202278	-0.0400889		22.7512	0.175437	-0.0385917
	22.5556	0.22172	-0.0354832		23.0135	0.202658	-0.0400889		22.7512	0.175437	-0.0370498
	21.9202	0.22134	-0.0385685		22.8548	0.202658	-0.043173		22.5921	0.175057	-0.0370498
	22.3967	0.22134	-0.0431945		22.8548	0.203038	-0.043173		22.433	0.175057	-0.0385917
	22.3967	0.220961	-0.0385685		23.0135	0.203038	-0.041633		22.7512	0.175057	-0.0385917
	22.3967	0.2221	-0.0354832		23.1722	0.202658	-0.0385489		22.9103	0.175057	-0.0370498
	22.2379	0.22248	-0.0416539		23.0135	0.202658	-0.0385489		22.7512	0.175437	-0.0401376
	22.5556	0.222858	-0.0431945		23.3309	0.203038	-0.043173		23.0694	0.176196	-0.0401376
	22.2379	0.222858	-0.0447392		23.1722	0.203038	-0.0354648		22.7512	0.176196	-0.0401376
	22.2379	0.223238	-0.0385685		23.3309	0.203038	-0.041633		22.9103	0.176196	-0.0416795
	22.5556	0.222858	-0.0416539		23.0135	0.203038	-0.0385489		22.9103	0.176196	-0.0385917
	22.2379	0.223238	-0.0401092		23.3309	0.203038	-0.0354648		22.7512	0.176956	-0.0401376
	22.7144	0.223238	-0.0354832		23.3309	0.202658	-0.0385489		22.5921	0.176196	-0.0401376
	22.5556	0.223999	-0.0401092		23.0135	0.203416	-0.0400889		22.9103	0.176956	-0.0416795
	22.3967	0.224377	-0.0431945		23.3309	0.204176	-0.0308367		22.9103	0.176956	-0.0416795
	22.7144	0.224757	-0.0370239		23.4896	0.204176	-0.0323808		22.9103	0.176956	-0.0416795
	22.8732	0.224377	-0.0401092		23.3309	0.204176	-0.0400889		23.2285	0.178095	-0.0401376
	22.5556	0.224377	-0.0385685		23.3309	0.204176	-0.0354648		23.0694	0.177717	-0.0385917
	22.5556	0.224377	-0.0401092		23.3309	0.204176	-0.0400889		22.7512	0.176956	-0.033962
	22.7144	0.224757	-0.0401092		23.3309	0.204556	-0.0354648		22.9103	0.177717	-0.0355038
	22.7144	0.224757	-0.0370239		23.3309	0.204934	-0.0354648		22.9103	0.177717	-0.0401376
	22.8732	0.225516	-0.0401092		23.3309	0.204934	-0.0385489		23.0694	0.177717	-0.0416795
	23.0321	0.225896	-0.0385685		23.9657	0.204934	-0.0385489		22.9103	0.177717	-0.0416795
	22.8732	0.226276	-0.0401092		23.4896	0.204934	-0.0385489		23.0694	0.178475	-0.0401376
	22.7144	0.226276	-0.0401092		23.3309	0.205314	-0.0400889		23.0694	0.178475	-0.0416795
	22.8732	0.225896	-0.0385685		23.3309	0.204934	-0.0400889		23.0694	0.178475	-0.0401376
	22.8732	0.225896	-0.0370239		23.4896	0.204556	-0.0400889		23.2285	0.178475	-0.0463132
	22.7144	0.225896	-0.0354832		23.1722	0.205314	-0.0354648		23.0694	0.178095	-0.0416795
	23.0321	0.226276	-0.0385685		23.1722	0.205314	-0.0385489		23.0694	0.178475	-0.0401376
	22.7144	0.226276	-0.0385685		23.807	0.205694	-0.0354648		23.0694	0.178855	-0.0416795
	22.8732	0.227414	-0.0401092		23.4896	0.206074	-0.0400889		23.2285	0.179236	-0.0416795
	23.0321	0.227414	-0.0385685		23.6483	0.205694	-0.0400889		23.5467	0.179236	-0.0401376
	23.0321	0.227034	-0.0385685		23.4896	0.206074	-0.0400889		23.3876	0.178855	-0.0416795
	22.5556	0.227414	-0.0385685		23.4896	0.206452	-0.0385489		23.0694	0.179614	-0.0401376
	22.8732	0.227414	-0.0370239		23.4896	0.206452	-0.0354648		23.0694	0.179614	-0.0370498
	22.8732	0.227034	-0.0385685		23.6483	0.206452	-0.041633		23.5467	0.178475	-0.0401376
	22.7144	0.227034	-0.0385685		23.807	0.207593	-0.0370049		23.0694	0.179614	-0.0447673
	23.0321	0.227795	-0.0370239		23.9657	0.207593	-0.0354648		23.3876	0.179614	-0.0416795
	23.3498	0.228175	-0.0401092		23.6483	0.207593	-0.0354648		23.2285	0.179236	-0.0401376
	22.7144	0.228553	-0.0416539		23.4896	0.207212	-0.0370049		23.5467	0.179994	-0.0416795
	23.3498	0.227795	-0.0385685		23.9657	0.207212	-0.0354648		23.5467	0.180374	-0.0416795
	23.0321	0.228175	-0.0370239		23.807	0.207593	-0.0385489		23.5467	0.180755	-0.0401376
	22.8732	0.227795	-0.0401092		23.9657	0.207593	-0.0385489		23.5467	0.179994	-0.0447673
	23.0321	0.227795	-0.0416539		23.6483	0.207971	-0.0400889		23.5467	0.179994	-0.0447673
	23.3498	0.228175	-0.0401092		23.6483	0.207971	-0.0339208		23.5467	0.179994	-0.0385917
	22.8732	0.229313	-0.0401092		23.9657	0.207971	-0.0354648		23.5467	0.179994	-0.0447673
	23.3498	0.228553	-0.0447392		23.9657	0.207971	-0.0370049		23.5467	0.181133	-0.0416795
	23.3498	0.229693	-0.0401092		23.9657	0.208351	-0.0385489		23.5467	0.182272	-0.0416795
	23.1909	0.229313	-0.0401092		23.9657	0.208351	-0.0354648		23.7058	0.182272	-0.0447673
	23.3498	0.228553	-0.0431945		23.9657	0.208731	-0.0385489		23.5467	0.182272	-0.0447673
	23.3498	0.228933	-0.0416539		23.9657	0.208731	-0.0385489		23.7058	0.182272	-0.0416795
	23.1909	0.229313	-0.0431945		23.9657	0.208731	-0.0385489		23.7058	0.182272	-0.0401376
	23.3498	0.229313	-0.0385685		23.9657	0.208731	-0.0339208		23.7058	0.182272	-0.0416795
	23.5086	0.229313	-0.0431945		23.9657	0.208731	-0.0385489		23.8649	0.181893	-0.0416795
	23.3498	0.229693	-0.0401092		23.9657	0.209111	-0.0385489		23.5467	0.182272	-0.0401376
	23.3498	0.230072	-0.0431945		24.2832	0.209489	-0.0385489		23.7058	0.182272	-0.0385917
	23.6675	0.230072	-0.0416539		24.1245	0.209869	-0.043173		23.7058	0.182652	-0.0401376
	23.1909	0.230072	-0.0385685		24.1245	0.209489	-0.0354648		23.7058	0.183412	-0.0401376
	23.3498	0.230072	-0.0401092		23.9657	0.209489	-0.0354648		23.8649	0.182272	-0.0416795
	23.5086	0.230832	-0.0401092		24.1245	0.209869	-0.0354648		23.8649	0.182652	-0.0447673
	23.5086	0.230832	-0.0354832		24.2832	0.209489	-0.0292967		23.8649	0.183412	-0.0416795
	23.5086	0.230452	-0.0416539		24.2832	0.209489	-0.0354648		23.8649	0.182272	-0.0401376
	23.8263	0.230832	-0.0401092		24.2832	0.209489	-0.0385489		23.8649	0.183412	-0.0416795
	23.5086	0.230832	-0.0416539		24.2832	0.209489	-0.0354648		23.8649	0.183791	-0.0447673
	23.3498	0.230832	-0.0416539		24.1245	0.210249	-0.0385489		24.024	0.184171	-0.0385917
	23.8263	0.230832	-0.0385685		24.2832	0.210627	-0.0339208		24.024	0.184171	-0.0463132
	23.8263	0.231212	-0.0385685		24.2832	0.210627	-0.0323808		24.024	0.184171	-0.0416795
	23.3498	0.23159	-0.0401092		24.1245	0.210249	-0.0354648		24.024	0.184171	-0.0447673
	23.5086	0.23159	-0.0416539		24.4419	0.210627	-0.0323808		23.8649	0.184551	-0.0447673
	23.9851	0.23159	-0.0401092		24.4419	0.210627	-0.0339208		24.024	0.184171	-0.0401376
	23.3498	0.231971	-0.0416539		24.2832	0.211007	-0.0385489		24.024	0.184171	-0.0416795
	23.8263	0.231971	-0.0462798		24.4419	0.211387	-0.0354648		24.1831	0.184551	-0.0447673
	23.9851	0.23159	-0.0416539		24.6006	0.211387	-0.0339208		24.024	0.18531	-0.0447673
	23.5086	0.231971	-0.0401092		24.6006	0.211007	-0.0339208		24.024	0.18531	-0.0447673
	23.8263	0.232731	-0.0416539		24.2832	0.211007	-0.0354648		24.024	0.18531	-0.0494011
	23.8263	0.23159	-0.0385685		24.4419	0.211007	-0.0339208		23.8649	0.18607	-0.0463132
	23.5086	0.232351	-0.0431945		24.2832	0.211007	-0.0339208		24.1831	0.18531	-0.0416795
	23.8263	0.231971	-0.0416539		24.4419	0.211387	-0.0354648		24.3422	0.18531	-0.0447673
	23.9851	0.232351	-0.0401092		24.6006	0.211767	-0.0385489		24.024	0.18569	-0.0416795
	23.5086	0.233109	-0.0431945		24.6006	0.211767	-0.0354648		24.1831	0.18607	-0.0447673
	23.8263	0.233489	-0.0401092		24.6006	0.211767	-0.0339208		24.3422	0.18645	-0.0463132
	24.3028	0.233489	-0.0431945		24.6006	0.211767	-0.0354648		24.1831	0.186829	-0.0447673
	23.6675	0.233109	-0.0431945		24.6006	0.211767	-0.0339208		24.3422	0.186829	-0.0447673
	23.8263	0.233109	-0.0385685		24.7593	0.211767	-0.0354648		24.024	0.186829	-0.0401376
	24.144	0.233109	-0.0401092		24.6006	0.211767	-0.041633		24.3422	0.186829	-0.0401376
	23.5086	0.233489	-0.0416539		24.6006	0.211767	-0.0339208		24.3422	0.187209	-0.0447673
	23.9851	0.233869	-0.0354832		24.7593	0.212145	-0.0385489		24.1831	0.186829	-0.0447673
	24.144	0.233869	-0.0385685		24.6006	0.212905	-0.0385489		24.3422	0.186829	-0.0494011
	24.144	0.233869	-0.0401092		24.7593	0.212525	-0.043173		24.5013	0.186829	-0.0416795
	23.9851	0.233869	-0.0401092		24.6006	0.212525	-0.0385489		24.3422	0.187589	-0.0416795
	24.144	0.233869	-0.0401092		24.6006	0.212905	-0.041633		24.5013	0.187589	-0.0416795
	23.9851	0.233869	-0.0401092		24.7593	0.212905	-0.0323808		24.3422	0.187589	-0.0447673
	23.8263	0.234628	-0.0385685		24.7593	0.213285	-0.0339208		24.5013	0.187969	-0.0416795
	24.144	0.23425	-0.0416539		24.918	0.213285	-0.041633		24.3422	0.187969	-0.0447673
	24.144	0.235008	-0.0447392		24.7593	0.214043	-0.0385489		24.5013	0.188728	-0.0478551
	24.144	0.235766	-0.0431945		24.918	0.214043	-0.0385489		24.5013	0.188348	-0.0447673
	24.4617	0.236527	-0.0385685		24.918	0.214043	-0.0354648		24.5013	0.188348	-0.0447673
	24.4617	0.235388	-0.0385685		24.918	0.214043	-0.0370049		24.5013	0.188728	-0.0447673
	24.3028	0.236146	-0.0462798		24.918	0.213285	-0.0339208		24.6604	0.188348	-0.0494011
	24.144	0.236146	-0.0401092		24.7593	0.213663	-0.0354648		24.6604	0.188348	-0.0494011
	24.3028	0.235388	-0.0401092		24.7593	0.213285	-0.0354648		24.6604	0.188348	-0.0494011
	24.144	0.236146	-0.0431945		24.918	0.213663	-0.0385489		24.5013	0.189108	-0.0447673
	24.144	0.236527	-0.0431945		24.918	0.214043	-0.0385489		24.6604	0.188728	-0.0463132
	24.4617	0.237287	-0.0431945		25.0767	0.214043	-0.0385489		24.6604	0.188348	-0.0463132
	24.144	0.237665	-0.0431945		24.7593	0.214043	-0.0400889		24.8195	0.189108	-0.0447673
	24.4617	0.238426	-0.0431945		25.0767	0.214803	-0.0400889		24.6604	0.189108	-0.0478551
	24.6205	0.237665	-0.0431945		25.0767	0.214803	-0.0385489		24.9786	0.189108	-0.0463132
	23.9851	0.237665	-0.0431945		25.0767	0.214803	-0.0385489		24.6604	0.189108	-0.0447673
	24.4617	0.236907	-0.0385685		24.918	0.214803	-0.041633		24.6604	0.189108	-0.0509429
	24.4617	0.237665	-0.0431945		25.0767	0.215561	-0.0385489		24.9786	0.189108	-0.0463132
	24.144	0.237665	-0.0401092		25.0767	0.215561	-0.0447171		24.6604	0.189108	-0.0447673
	24.7793	0.238045	-0.0401092		25.3942	0.216321	-0.043173		24.6604	0.189108	-0.0416795
	24.7793	0.238045	-0.0416539		25.3942	0.216321	-0.0447171		25.2968	0.189108	-0.0416795
	24.144	0.238045	-0.0462798		25.0767	0.215941	-0.0400889		24.6604	0.189108	-0.0432254
	24.7793	0.238045	-0.0416539		25.3942	0.216321	-0.0462571		24.9786	0.189108	-0.0478551
	24.7793	0.238426	-0.0431945		25.0767	0.215941	-0.043173		24.9786	0.189867	-0.0447673
	24.4617	0.238045	-0.0462798		25.0767	0.215561	-0.0478011		24.6604	0.189867	-0.0447673
	24.4617	0.237665	-0.0416539		25.0767	0.215941	-0.043173		24.6604	0.189108	-0.0494011
	24.4617	0.237665	-0.0462798		25.3942	0.215941	-0.0447171		24.9786	0.189108	-0.0416795
	24.4617	0.238426	-0.0431945		25.3942	0.215941	-0.043173		24.9786	0.189108	-0.0447673
	25.097	0.239184	-0.0431945		25.0767	0.216321	-0.0447171		24.9786	0.190627	-0.0509429
	24.7793	0.239564	-0.0462798		25.3942	0.215941	-0.0462571		25.1377	0.190247	-0.0447673
	24.3028	0.239564	-0.0431945		25.3942	0.216321	-0.043173		25.1377	0.190627	-0.0447673
	24.6205	0.240322	-0.0493651		25.5529	0.216321	-0.041633		24.9786	0.191005	-0.0463132
	25.097	0.240322	-0.0462798		25.0767	0.215941	-0.0447171		25.2968	0.190627	-0.0463132
	24.4617	0.239944	-0.0462798		25.3942	0.216321	-0.0478011		25.1377	0.191005	-0.0416795
	24.7793	0.239944	-0.0493651		25.7116	0.217079	-0.0478011		25.1377	0.190627	-0.0416795
	24.7793	0.240703	-0.0462798		25.5529	0.217079	-0.0447171		25.2968	0.190627	-0.0432254
	24.7793	0.240703	-0.0416539		25.7116	0.216699	-0.0478011		25.2968	0.191005	-0.0447673
	24.7793	0.240703	-0.0462798		25.5529	0.216699	-0.0447171		24.9786	0.192146	-0.0447673
	25.097	0.240322	-0.0462798		25.3942	0.216699	-0.0524252		24.9786	0.192146	-0.0416795
	24.7793	0.240703	-0.0478205		25.0767	0.217459	-0.0478011		25.2968	0.191766	-0.0416795
	24.7793	0.240703	-0.0431945		25.5529	0.217079	-0.0447171		25.2968	0.192146	-0.0416795
	25.097	0.240703	-0.0462798		25.7116	0.217079	-0.0524252		25.2968	0.192146	-0.0447673
	24.7793	0.240703	-0.0431945		25.3942	0.216699	-0.0462571		25.1377	0.191766	-0.0447673
	25.097	0.242602	-0.0493651		25.8703	0.217079	-0.0462571		25.1377	0.192146	-0.0494011
	25.097	0.242221	-0.0493651		25.7116	0.217459	-0.0508852		25.1377	0.191386	-0.0478551
	25.097	0.242602	-0.0462798		25.5529	0.217459	-0.0478011		25.2968	0.192146	-0.0509429
	24.7793	0.242221	-0.0416539		25.8703	0.217079	-0.0462571		25.2968	0.192146	-0.0494011
	25.097	0.242602	-0.0462798		25.7116	0.217079	-0.0478011		25.615	0.192146	-0.0494011
	24.9382	0.242602	-0.0431945		25.7116	0.217459	-0.0493411		25.2968	0.192526	-0.0494011
	24.7793	0.242602	-0.0447392		25.5529	0.217839	-0.0478011		25.2968	0.193285	-0.0447673
	25.097	0.242602	-0.0478205		25.7116	0.218597	-0.0462571		25.2968	0.192905	-0.0447673
	25.097	0.242982	-0.0478205		26.1877	0.218597	-0.0493411		25.2968	0.193285	-0.0478551
	25.097	0.24374	-0.0493651		25.8703	0.218217	-0.0478011		25.2968	0.193285	-0.0494011
	25.4147	0.24412	-0.0478205		25.8703	0.218597	-0.0447171		25.4559	0.193665	-0.0478551
	25.4147	0.24412	-0.0493651		25.8703	0.218217	-0.0493411		25.615	0.194045	-0.0447673
	25.097	0.2445	-0.0493651		25.7116	0.218597	-0.0478011		25.615	0.194424	-0.0478551
	25.097	0.24374	-0.0493651		25.7116	0.218597	-0.0462571		25.615	0.194045	-0.0447673
	25.2559	0.244879	-0.0493651		25.7116	0.218597	-0.0478011		25.615	0.194045	-0.0509429
	25.097	0.24374	-0.0462798		25.7116	0.218977	-0.0508852		25.4559	0.194045	-0.0524889
	25.4147	0.245259	-0.0478205		26.029	0.219357	-0.0478011		25.4559	0.194424	-0.0478551
	25.4147	0.245259	-0.0462798		26.029	0.219735	-0.0508852		25.4559	0.194045	-0.0494011
	25.097	0.245259	-0.0478205		26.1877	0.219735	-0.0478011		25.615	0.194804	-0.0447673
	25.4147	0.245639	-0.0462798		25.8703	0.220495	-0.0447171		25.615	0.194424	-0.0494011
	25.4147	0.244879	-0.0447392		25.7116	0.219357	-0.0478011		25.615	0.194424	-0.0509429
	25.097	0.244879	-0.0493651		26.029	0.220115	-0.0478011		25.615	0.194424	-0.0509429
	25.4147	0.245259	-0.0493651		26.029	0.220115	-0.0508852		25.615	0.194804	-0.0494011
	25.5735	0.245639	-0.0462798		26.029	0.219735	-0.0478011		25.615	0.194424	-0.0524889
	25.097	0.245259	-0.0493651		26.029	0.220495	-0.0447171		25.4559	0.195184	-0.0509429
	25.4147	0.245639	-0.0493651		26.3464	0.220873	-0.0493411		25.7741	0.194424	-0.0494011
	25.5735	0.245639	-0.0462798		26.029	0.221634	-0.0478011		25.615	0.195184	-0.0478551
	25.097	0.246019	-0.0462798		26.029	0.220873	-0.0508852		25.7741	0.195943	-0.0509429
	25.4147	0.246019	-0.0478205		26.029	0.221634	-0.0508852		25.9332	0.195943	-0.0524889
	25.8912	0.246019	-0.0431945		26.029	0.221634	-0.0462571		25.9332	0.195943	-0.0540308
	25.097	0.246019	-0.0462798		26.3464	0.220873	-0.0447171		25.9332	0.195562	-0.0509429
	25.4147	0.245639	-0.0478205		26.029	0.221634	-0.0462571		25.7741	0.195562	-0.0478551
	25.4147	0.245639	-0.0447392		26.029	0.221253	-0.0447171		25.615	0.195184	-0.0509429
	25.097	0.246397	-0.0462798		26.029	0.222392	-0.0478011		25.9332	0.195562	-0.0494011
	25.4147	0.246777	-0.0493651		26.3464	0.222014	-0.0447171		26.0923	0.195943	-0.0509429
	25.8912	0.247158	-0.0431945		26.3464	0.222392	-0.0462571		25.9332	0.195184	-0.0494011
	25.5735	0.247536	-0.0493651		26.3464	0.222772	-0.0447171		26.0923	0.195184	-0.0478551
	25.8912	0.246397	-0.0447392		26.5052	0.222392	-0.0462571		26.0923	0.196323	-0.0447673
	25.8912	0.247158	-0.0478205		26.3464	0.221634	-0.0478011		26.0923	0.195943	-0.0478551
	25.4147	0.246777	-0.0478205		26.029	0.222014	-0.0478011		25.9332	0.196323	-0.0447673
	25.7324	0.246777	-0.0416539		26.1877	0.222772	-0.0462571		26.0923	0.196323	-0.0540308
	25.8912	0.247536	-0.0462798		26.5052	0.222772	-0.0447171		25.9332	0.195943	-0.0509429
	25.4147	0.247536	-0.0431945		26.6639	0.222772	-0.0508852		26.2514	0.196323	-0.0447673
	25.8912	0.247536	-0.0431945		26.3464	0.222772	-0.0478011		26.0923	0.196703	-0.0524889
	26.0501	0.247158	-0.0478205		26.5052	0.222014	-0.0462571		26.0923	0.196703	-0.0509429
	25.7324	0.247158	-0.0478205		26.5052	0.222772	-0.0478011		26.2514	0.196703	-0.0478551
	25.7324	0.247536	-0.0478205		26.3464	0.222014	-0.0478011		26.4105	0.196703	-0.0509429
	25.8912	0.247158	-0.0478205		26.3464	0.222392	-0.0493411		26.2514	0.196703	-0.0509429
	25.5735	0.247536	-0.0462798		26.6639	0.223152	-0.0447171		26.2514	0.196703	-0.0416795
	26.0501	0.247536	-0.0478205		26.6639	0.223152	-0.0493411		26.0923	0.197462	-0.0478551
	26.3678	0.248296	-0.0478205		26.6639	0.223532	-0.0447171		26.4105	0.197462	-0.0540308
	26.0501	0.248676	-0.0493651		26.6639	0.22391	-0.0462571		26.4105	0.197842	-0.0432254
	25.8912	0.248296	-0.0493651		26.6639	0.22391	-0.0508852		26.2514	0.197842	-0.0524889
	26.0501	0.248676	-0.0478205		26.5052	0.22391	-0.0478011		26.2514	0.197462	-0.0463132
	25.8912	0.248296	-0.0493651		26.5052	0.22391	-0.0508852		26.2514	0.198222	-0.0416795
	25.8912	0.248296	-0.0462798		26.5052	0.22391	-0.0478011		26.2514	0.198222	-0.0524889
	25.8912	0.248296	-0.0478205		26.5052	0.22391	-0.0478011		26.2514	0.198981	-0.0478551
	26.0501	0.249815	-0.0493651		26.6639	0.22505	-0.0478011		26.2514	0.197842	-0.0494011
	25.8912	0.250953	-0.0462798		26.9813	0.225428	-0.0508852		26.2514	0.1986	-0.0478551
	26.3678	0.250573	-0.0493651		26.9813	0.225428	-0.0447171		26.5696	0.198981	-0.0478551
	26.2089	0.250195	-0.0493651		26.6639	0.22505	-0.0478011		26.5696	0.198981	-0.0416795
	26.0501	0.250195	-0.0431945		26.9813	0.225428	-0.0478011		26.7287	0.198981	-0.0447673
	26.0501	0.250195	-0.0478205		26.6639	0.225428	-0.0493411		26.4105	0.198981	-0.0478551
	26.0501	0.250573	-0.0431945		26.6639	0.225428	-0.0478011		26.5696	0.198981	-0.0478551
	26.0501	0.250195	-0.0524505		26.6639	0.225428	-0.0478011		26.5696	0.198981	-0.0447673
	26.0501	0.250573	-0.0493651		26.9813	0.226188	-0.0508852		26.5696	0.198981	-0.0494011
	26.3678	0.250195	-0.0462798		26.8226	0.226188	-0.0462571		26.4105	0.199361	-0.0416795
	26.0501	0.251334	-0.0478205		27.14	0.226188	-0.0478011		26.2514	0.1986	-0.0447673
	26.3678	0.250195	-0.0478205		26.8226	0.226946	-0.0524252		26.5696	0.199361	-0.0494011
	26.6855	0.250573	-0.0478205		26.6639	0.226568	-0.0508852		26.4105	0.198981	-0.0401376
	26.0501	0.250573	-0.0462798		27.14	0.226946	-0.0478011		26.7287	0.199361	-0.0463132
	26.3678	0.250573	-0.0462798		26.9813	0.226568	-0.0524252		26.5696	0.198981	-0.0494011
	26.3678	0.250573	-0.0493651		26.9813	0.226946	-0.0493411		26.8878	0.198981	-0.0447673
	26.0501	0.250573	-0.0493651		26.9813	0.227326	-0.0478011		26.5696	0.198981	-0.0494011
	26.5266	0.251714	-0.0416539		26.9813	0.227326	-0.0524252		26.7287	0.198981	-0.0463132
	26.3678	0.252092	-0.0493651		27.14	0.228086	-0.0524252		26.7287	0.199361	-0.0494011
	26.2089	0.251714	-0.0462798		27.14	0.227706	-0.0524252		26.8878	0.200119	-0.0463132
	26.5266	0.251714	-0.0478205		26.9813	0.227706	-0.0508852		26.8878	0.2005	-0.0494011
	26.6855	0.252092	-0.0478205		26.9813	0.228464	-0.0478011		26.8878	0.2005	-0.0447673
	26.2089	0.252472	-0.0493651		27.2987	0.228464	-0.0493411		26.7287	0.2005	-0.0478551
	26.3678	0.252472	-0.0493651		27.14	0.227706	-0.0508852		26.7287	0.2005	-0.0524889
	26.6855	0.252852	-0.0493651		27.2987	0.228086	-0.0508852		26.7287	0.2005	-0.0494011
	26.3678	0.253611	-0.0493651		27.14	0.228086	-0.0539652		26.8878	0.20088	-0.0494011
	26.6855	0.254751	-0.0478205		27.14	0.228086	-0.0478011		26.8878	0.2005	-0.0447673
	26.6855	0.254751	-0.0462798		27.2987	0.228464	-0.0508852		26.8878	0.201258	-0.0463132
	26.3678	0.254751	-0.0493651		27.2987	0.228464	-0.0524252		26.8878	0.201638	-0.0447673
	26.6855	0.254371	-0.0462798		27.2987	0.228464	-0.0524252		26.8878	0.202019	-0.0494011
	26.6855	0.253232	-0.0462798		27.14	0.228464	-0.0508852		27.0469	0.202019	-0.0494011
	26.3678	0.253611	-0.0493651		27.2987	0.228464	-0.0508852		26.8878	0.201258	-0.0494011
	26.6855	0.254371	-0.0493651		27.2987	0.229224	-0.0493411		26.8878	0.201638	-0.0478551
	26.8443	0.254751	-0.0493651		27.14	0.229224	-0.0524252		26.8878	0.201258	-0.0447673
	26.3678	0.254751	-0.0493651		27.6161	0.229224	-0.0508852		26.8878	0.202019	-0.0494011
	26.8443	0.254751	-0.0539911		27.2987	0.229224	-0.0508852		27.3651	0.202019	-0.0447673
	27.0031	0.254751	-0.0478205		27.2987	0.229224	-0.0478011		27.0469	0.201258	-0.0463132
	26.5266	0.255129	-0.0493651		27.2987	0.229982	-0.0524252		26.8878	0.201258	-0.0463132
	26.6855	0.255129	-0.0539911		27.2987	0.229602	-0.0539652		27.0469	0.202019	-0.0494011
	27.0031	0.254751	-0.0539911		27.2987	0.229602	-0.0447171		26.8878	0.202399	-0.0494011
	26.5266	0.255129	-0.0539911		27.6161	0.229602	-0.0478011		26.8878	0.202399	-0.0478551
	26.8443	0.255129	-0.0555358		27.7749	0.229602	-0.0462571		27.2059	0.202399	-0.0447673
	27.162	0.25589	-0.0493651		27.6161	0.229982	-0.0478011		27.2059	0.202777	-0.0524889
	26.6855	0.256268	-0.0493651		27.4574	0.230362	-0.0524252		27.2059	0.202777	-0.0494011
	27.0031	0.256648	-0.0462798		27.9336	0.229602	-0.0462571		27.3651	0.202777	-0.0447673
	27.3208	0.25589	-0.0493651		27.2987	0.230362	-0.0539652		27.2059	0.203157	-0.0494011
	26.6855	0.25589	-0.0493651		27.6161	0.230362	-0.0478011		27.3651	0.202777	-0.0463132
	27.0031	0.25589	-0.0478205		27.7749	0.229982	-0.0478011		27.2059	0.203157	-0.0478551
	27.0031	0.25551	-0.0493651		27.7749	0.230362	-0.0508852		27.2059	0.202777	-0.0540308
	26.6855	0.25589	-0.0493651		27.6161	0.230362	-0.0478011		27.3651	0.202777	-0.0478551
	27.0031	0.256648	-0.0493651		27.6161	0.230362	-0.0478011		27.5242	0.203538	-0.0447673
	27.3208	0.257408	-0.0555358		27.7749	0.230742	-0.0447171		27.5242	0.203918	-0.0509429
	26.6855	0.257408	-0.0524505		27.2987	0.230742	-0.0478011		27.5242	0.204296	-0.0447673
	27.0031	0.257787	-0.0493651		27.9336	0.2315	-0.0478011		27.5242	0.204296	-0.0447673
	27.3208	0.257028	-0.0524505		27.6161	0.230742	-0.0478011		27.2059	0.203538	-0.0494011
	26.8443	0.257408	-0.0478205		27.6161	0.230742	-0.0447171		27.5242	0.203918	-0.0447673
	27.0031	0.257408	-0.0493651		27.9336	0.231122	-0.0478011		27.3651	0.204296	-0.0463132
	27.3208	0.258167	-0.0493651		27.9336	0.231122	-0.043173		27.5242	0.205057	-0.0478551
	27.3208	0.258167	-0.0493651		27.7749	0.23226	-0.0478011		27.5242	0.204296	-0.0447673
	27.0031	0.258167	-0.0478205		27.9336	0.232638	-0.0447171		27.5242	0.204296	-0.0494011
	27.3208	0.258167	-0.0493651		27.9336	0.23226	-0.0385489		27.3651	0.205057	-0.0463132
	27.6385	0.257787	-0.0493651		27.9336	0.232638	-0.0447171		27.5242	0.205057	-0.0494011
	27.162	0.258547	-0.0524505		27.7749	0.23226	-0.0447171		27.8424	0.205437	-0.0494011
	27.3208	0.258167	-0.0493651		27.9336	0.23226	-0.0354648		27.8424	0.205437	-0.0494011
	27.3208	0.258167	-0.0462798		27.9336	0.23226	-0.0447171		27.5242	0.205437	-0.0494011
	27.162	0.258167	-0.0493651		27.7749	0.23226	-0.0462571		27.6832	0.205437	-0.0494011
	27.3208	0.258547	-0.0493651		27.9336	0.232638	-0.041633		27.5242	0.205437	-0.0478551
	27.6385	0.259305	-0.0493651		28.251	0.233018	-0.0447171		27.6832	0.205815	-0.0463132
	27.0031	0.259305	-0.0555358		28.251	0.233018	-0.0478011		27.6832	0.205815	-0.0463132
	27.4797	0.259686	-0.0493651		28.0923	0.233018	-0.0478011		28.0015	0.205815	-0.0447673
	27.3208	0.259686	-0.0493651		27.9336	0.233018	-0.0478011		27.8424	0.205437	-0.0494011
	27.162	0.259305	-0.0493651		27.9336	0.233018	-0.0478011		28.0015	0.205815	-0.0447673
	27.6385	0.259305	-0.0493651		28.0923	0.233018	-0.0524252		27.6832	0.206196	-0.0416795
	27.7973	0.259686	-0.0493651		27.9336	0.233018	-0.0478011		27.8424	0.206196	-0.0447673
	27.0031	0.259686	-0.0493651		28.251	0.233778	-0.0462571		28.0015	0.206196	-0.0447673
	27.6385	0.259686	-0.0524505		27.9336	0.233778	-0.0478011		27.8424	0.206576	-0.0416795
	27.6385	0.260446	-0.0524505		27.9336	0.233778	-0.0478011		27.6832	0.206576	-0.0447673
	27.3208	0.259686	-0.0539911		28.251	0.234156	-0.0462571		28.1605	0.206576	-0.0463132
	27.4797	0.260446	-0.0586211		28.251	0.233778	-0.0539652		28.0015	0.206576	-0.0447673
	27.6385	0.260824	-0.0493651		28.251	0.233398	-0.0478011		28.0015	0.207334	-0.0478551
	27.3208	0.259686	-0.0462798		28.251	0.233778	-0.043173		28.0015	0.207334	-0.0447673
	27.4797	0.261204	-0.0493651		28.4097	0.234916	-0.0493411		27.8424	0.207334	-0.0463132
	27.6385	0.261204	-0.0539911		28.4097	0.234536	-0.0478011		27.8424	0.206954	-0.0494011
	27.6385	0.262343	-0.0539911		28.4097	0.234536	-0.0478011		28.0015	0.206576	-0.0447673
	27.6385	0.262723	-0.0493651		28.4097	0.235296	-0.0462571		28.1605	0.207334	-0.0447673
	27.9562	0.261965	-0.0539911		28.251	0.234536	-0.0478011		27.8424	0.207334	-0.0494011
	27.4797	0.261965	-0.0493651		28.4097	0.234916	-0.0478011		28.1605	0.207715	-0.0494011
	27.6385	0.262343	-0.0478205		28.251	0.234536	-0.0478011		28.0015	0.207715	-0.0432254
	27.9562	0.262343	-0.0524505		28.251	0.234916	-0.0478011		28.1605	0.208475	-0.0494011
	27.3208	0.262343	-0.0524505		28.5684	0.234916	-0.0462571		28.1605	0.207715	-0.0463132
	27.9562	0.262343	-0.0493651		28.5684	0.236055	-0.0447171		28.1605	0.208475	-0.0494011
	27.9562	0.263483	-0.0539911		28.5684	0.236055	-0.0478011		28.1605	0.208475	-0.0478551
	27.6385	0.262723	-0.0539911		28.4097	0.236055	-0.0462571		28.1605	0.208095	-0.0463132
	27.7973	0.262723	-0.0493651		28.4097	0.236435	-0.0447171		28.4788	0.208853	-0.0494011
	27.9562	0.263483	-0.0493651		28.5684	0.236815	-0.041633		28.3197	0.208475	-0.0509429
	27.6385	0.263483	-0.0555358		28.5684	0.236815	-0.0462571		28.3197	0.208475	-0.0447673
	27.9562	0.262723	-0.0493651		28.5684	0.236815	-0.0462571		28.3197	0.208475	-0.0447673
	27.9562	0.263103	-0.0524505		28.4097	0.237193	-0.0385489		28.0015	0.208853	-0.0447673
	27.7973	0.263861	-0.0555358		28.7272	0.237573	-0.0462571		28.4788	0.208475	-0.0463132
	28.115	0.265002	-0.0493651		28.7272	0.238331	-0.0478011		28.1605	0.208475	-0.0416795
	27.9562	0.264242	-0.0539911		28.5684	0.237573	-0.0447171		28.3197	0.208475	-0.0447673
	27.9562	0.263861	-0.0493651		28.7272	0.237573	-0.0447171		28.4788	0.208475	-0.0432254
	28.115	0.264242	-0.0524505		28.5684	0.237953	-0.0508852		28.3197	0.208853	-0.0416795
	28.115	0.264242	-0.0539911		28.8859	0.238331	-0.0478011		28.3197	0.209234	-0.0509429
	28.115	0.263861	-0.0493651		28.5684	0.238331	-0.0478011		28.4788	0.209614	-0.0447673
	27.7973	0.263861	-0.0493651		28.8859	0.238331	-0.0462571		28.3197	0.208853	-0.0463132
	28.2739	0.264242	-0.0555358		28.7272	0.238331	-0.0447171		28.6378	0.208853	-0.0494011
	27.9562	0.265002	-0.0493651		28.8859	0.238711	-0.0478011		28.4788	0.209614	-0.0447673
	27.9562	0.265002	-0.0524505		28.7272	0.239471	-0.0493411		28.6378	0.209994	-0.0447673
	28.2739	0.264242	-0.0539911		28.8859	0.239091	-0.0508852		28.6378	0.209994	-0.0494011
	28.115	0.265002	-0.0524505		29.0446	0.239471	-0.0447171		28.797	0.209614	-0.0447673
	28.115	0.265002	-0.0555358		28.5684	0.239091	-0.0478011		28.6378	0.210372	-0.0447673
	28.2739	0.265002	-0.0555358		28.7272	0.239091	-0.0539652		28.6378	0.210372	-0.0494011
	28.4327	0.265002	-0.0493651		28.7272	0.238711	-0.0524252		28.4788	0.209614	-0.0416795
	27.9562	0.26538	-0.0493651		29.0446	0.239851	-0.0524252		28.6378	0.210753	-0.0478551
	28.2739	0.26576	-0.0493651		29.0446	0.240609	-0.0524252		28.4788	0.209994	-0.0447673
	28.4327	0.266141	-0.0524505		29.0446	0.239851	-0.0493411		28.6378	0.210753	-0.0494011
	28.2739	0.266519	-0.0524505		29.0446	0.239851	-0.0493411		28.6378	0.210372	-0.0463132
	28.5915	0.26538	-0.0555358		28.8859	0.240609	-0.0478011		28.6378	0.210372	-0.0447673
	28.2739	0.266519	-0.0524505		28.8859	0.239851	-0.0478011		28.6378	0.210372	-0.0447673
	28.2739	0.26576	-0.0555358		29.0446	0.239851	-0.0478011		28.6378	0.210372	-0.0416795
	28.2739	0.26576	-0.0555358		29.0446	0.240609	-0.0478011		28.6378	0.210753	-0.0447673
	28.5915	0.26576	-0.0586211		28.7272	0.239851	-0.0478011		28.6378	0.210372	-0.0478551
	28.115	0.266141	-0.0555358		29.2033	0.240609	-0.0447171		28.797	0.210753	-0.0447673
	28.5915	0.266519	-0.0493651		29.2033	0.240609	-0.0462571		28.797	0.211513	-0.0447673
	28.5915	0.266899	-0.0524505		29.2033	0.240609	-0.0478011		28.6378	0.211891	-0.0463132
	28.115	0.266899	-0.0539911		29.2033	0.240989	-0.0462571		28.797	0.211891	-0.0494011
	28.5915	0.267279	-0.0493651		29.0446	0.240609	-0.0447171		28.797	0.212652	-0.0416795
	28.5915	0.266519	-0.0555358		29.2033	0.240609	-0.0478011		28.797	0.212652	-0.0478551
	28.4327	0.266899	-0.0539911		29.0446	0.240609	-0.0447171		28.956	0.211891	-0.0478551
	28.4327	0.266899	-0.0493651		29.2033	0.240989	-0.0447171		28.797	0.212652	-0.0416795
	28.5915	0.267279	-0.0524505		29.362	0.241367	-0.043173		28.956	0.212272	-0.0478551
	28.4327	0.268039	-0.0555358		29.362	0.241747	-0.0447171		29.1151	0.212652	-0.0509429
	28.9092	0.268798	-0.0493651		29.2033	0.241747	-0.0462571		29.1151	0.21341	-0.0478551
	28.9092	0.269178	-0.0555358		29.2033	0.241747	-0.0462571		28.797	0.21341	-0.0509429
	28.4327	0.268039	-0.0586211		29.362	0.241747	-0.043173		29.1151	0.21341	-0.0494011
	28.5915	0.268039	-0.0493651		29.362	0.242127	-0.0478011		29.1151	0.214171	-0.0447673
	28.7504	0.268418	-0.0555358		29.5207	0.242127	-0.0478011		28.956	0.21341	-0.0478551
	28.2739	0.268798	-0.0493651		29.2033	0.242127	-0.0462571		29.1151	0.21341	-0.0524889
	28.7504	0.268039	-0.0493651		29.5207	0.242885	-0.0462571		28.797	0.21341	-0.0478551
	28.9092	0.269556	-0.0555358		29.5207	0.242885	-0.0524252		28.956	0.21341	-0.0494011
	28.5915	0.269556	-0.0493651		29.2033	0.243265	-0.0447171		29.2743	0.21341	-0.0478551
	28.7504	0.270316	-0.0570764		29.2033	0.243265	-0.0478011		29.1151	0.214549	-0.0509429
	28.9092	0.269936	-0.0539911		29.5207	0.242885	-0.0539652		28.797	0.214171	-0.0494011
	28.5915	0.269936	-0.0555358		29.362	0.243265	-0.0447171		29.4333	0.214549	-0.0463132
	28.7504	0.269556	-0.0570764		29.6794	0.243645	-0.0400889		29.2743	0.214171	-0.0478551
	28.9092	0.269556	-0.0555358		29.362	0.242885	-0.0462571		29.1151	0.214171	-0.0524889
	28.9092	0.269936	-0.0493651		29.5207	0.243645	-0.0447171		29.1151	0.214171	-0.0509429
	28.9092	0.270316	-0.0555358		29.5207	0.243645	-0.043173		29.1151	0.214929	-0.0494011
	29.0681	0.270697	-0.0524505		29.6794	0.243645	-0.0400889		29.2743	0.21569	-0.0478551
	28.9092	0.271075	-0.0555358		29.6794	0.243645	-0.0385489		29.4333	0.21569	-0.0509429
	28.9092	0.270316	-0.0601617		29.6794	0.244025	-0.043173		29.4333	0.21531	-0.0478551
	29.2269	0.270697	-0.0555358		29.5207	0.243645	-0.0385489		29.1151	0.21531	-0.0540308
	28.9092	0.271835	-0.0555358		29.8381	0.243645	-0.043173		29.4333	0.214929	-0.0494011
	29.0681	0.271075	-0.0555358		29.6794	0.244025	-0.0400889		29.1151	0.21531	-0.0509429
	29.2269	0.271075	-0.0555358		29.9969	0.244403	-0.0385489		29.4333	0.21531	-0.0509429
	28.9092	0.271075	-0.0524505		29.9969	0.244403	-0.043173		29.2743	0.21531	-0.0494011
	28.9092	0.271455	-0.0524505		29.9969	0.244403	-0.0385489		29.4333	0.21569	-0.0509429
	29.2269	0.271835	-0.0539911		29.8381	0.244403	-0.0385489		29.4333	0.216448	-0.0509429
	28.9092	0.271835	-0.0493651		29.6794	0.244403	-0.0478011		29.4333	0.216448	-0.0494011
	29.0681	0.271835	-0.0555358		29.8381	0.244783	-0.0447171		29.7515	0.216448	-0.0494011
	29.3858	0.271835	-0.0493651		29.8381	0.244783	-0.0462571		29.4333	0.216448	-0.0447673
	29.2269	0.271835	-0.0524505		29.5207	0.245163	-0.0447171		29.4333	0.216448	-0.0524889
	28.9092	0.271835	-0.0555358		29.9969	0.245543	-0.0508852		29.5924	0.216448	-0.0494011
	29.3858	0.272974	-0.0555358		29.9969	0.245163	-0.0478011		29.7515	0.216068	-0.0524889
	29.2269	0.273354	-0.0570764		29.8381	0.245921	-0.0478011		29.7515	0.216829	-0.0509429
	29.0681	0.272974	-0.0555358		29.8381	0.245921	-0.0478011		29.5924	0.217587	-0.0540308
	29.3858	0.272594	-0.0555358		29.8381	0.245921	-0.0478011		29.5924	0.217587	-0.0494011
	29.3858	0.272594	-0.0493651		29.9969	0.246681	-0.0493411		29.7515	0.217587	-0.0540308
	29.0681	0.271835	-0.0555358		29.9969	0.245163	-0.0447171		29.5924	0.217587	-0.0540308
	29.5446	0.272594	-0.0570764		29.8381	0.246301	-0.0478011		29.7515	0.217587	-0.0540308
	29.3858	0.272594	-0.0570764		30.1556	0.246301	-0.0478011		29.7515	0.217587	-0.0524889
	29.2269	0.273354	-0.0570764		30.1556	0.246681	-0.0508852		29.7515	0.217967	-0.0571226
	29.5446	0.273354	-0.0570764		30.1556	0.247061	-0.0462571		29.7515	0.217967	-0.0555767
	29.5446	0.274112	-0.0555358		29.9969	0.247061	-0.0524252		29.7515	0.218348	-0.0540308
	29.2269	0.273354	-0.0570764		30.3143	0.247061	-0.0462571		29.9106	0.218348	-0.0540308
	29.5446	0.273354	-0.0493651		30.3143	0.247439	-0.0493411		30.0697	0.218348	-0.0586645
	29.5446	0.274112	-0.0555358		29.8381	0.247061	-0.0478011		29.4333	0.218348	-0.0540308
	29.2269	0.273354	-0.0539911		30.1556	0.247439	-0.0447171		29.7515	0.217967	-0.0540308
	29.5446	0.274112	-0.0539911		30.1556	0.247819	-0.0478011		29.7515	0.218728	-0.0586645
	29.5446	0.274112	-0.0555358		30.3143	0.248579	-0.0508852		29.7515	0.218728	-0.0540308
	29.5446	0.274873	-0.0570764		30.3143	0.248957	-0.0524252		29.9106	0.218728	-0.0540308
	29.7034	0.274873	-0.0555358		30.3143	0.248199	-0.0524252		30.0697	0.219106	-0.0540308
	29.5446	0.274873	-0.0555358		30.3143	0.248957	-0.0478011		29.7515	0.218728	-0.0586645
	29.2269	0.274873	-0.0539911		30.473	0.248579	-0.0524252		30.0697	0.218728	-0.0555767
	29.8623	0.274873	-0.0601617		30.1556	0.248199	-0.0508852		30.0697	0.219106	-0.0555767
	29.5446	0.274873	-0.0555358		30.1556	0.248199	-0.0447171		30.0697	0.218728	-0.0540308
	29.0681	0.274492	-0.0524505		30.473	0.248199	-0.0478011		30.0697	0.219106	-0.0540308
	29.8623	0.276011	-0.0570764		30.6317	0.248957	-0.0508852		29.9106	0.218728	-0.0555767
	30.0211	0.276011	-0.0555358		30.473	0.249337	-0.0447171		29.7515	0.219106	-0.0509429
	29.2269	0.275631	-0.0617064		30.473	0.248957	-0.0508852		30.0697	0.219486	-0.0540308
	29.5446	0.276011	-0.0555358		30.6317	0.248957	-0.0478011		30.0697	0.219486	-0.0602064
	30.0211	0.276391	-0.0493651		30.473	0.249337	-0.0478011		29.9106	0.219486	-0.0524889
	29.5446	0.276011	-0.0493651		30.1556	0.248957	-0.0462571		30.2288	0.219867	-0.0555767
	29.8623	0.276011	-0.0555358		30.473	0.248957	-0.0478011		30.3879	0.220245	-0.0571226
	29.8623	0.276011	-0.0555358		30.473	0.249337	-0.0524252		30.2288	0.220245	-0.0540308
	29.5446	0.276011	-0.0555358		30.473	0.249337	-0.0478011		30.3879	0.220625	-0.0540308
	29.8623	0.276011	-0.0524505		30.6317	0.249717	-0.0508852		29.9106	0.220245	-0.0524889
	30.18	0.276391	-0.0555358		30.6317	0.249717	-0.0524252		30.3879	0.220625	-0.0555767
	29.8623	0.276771	-0.0539911		30.473	0.249717	-0.0493411		30.3879	0.220245	-0.0524889
	30.0211	0.27715	-0.0524505		30.6317	0.250097	-0.0508852		30.2288	0.220625	-0.0540308
	30.18	0.27753	-0.0555358		30.6317	0.250097	-0.0539652		30.2288	0.221005	-0.0524889
	29.8623	0.276771	-0.0493651		30.6317	0.250476	-0.0493411		30.3879	0.221005	-0.0555767
	30.18	0.27715	-0.0555358		30.7904	0.249717	-0.0493411		30.3879	0.221005	-0.0540308
	30.18	0.27715	-0.0524505		30.473	0.249717	-0.0570493		30.2288	0.220625	-0.0571226
	29.7034	0.27715	-0.0493651		30.7904	0.250476	-0.0508852		30.2288	0.221005	-0.0540308
	30.18	0.27715	-0.0524505		30.6317	0.250476	-0.0539652		30.547	0.220625	-0.0586645
	30.3388	0.27791	-0.0493651		30.6317	0.250476	-0.0539652		30.2288	0.221386	-0.0602064
	29.8623	0.27791	-0.0524505		30.7904	0.250856	-0.0539652		30.3879	0.221766	-0.0555767
	30.0211	0.27791	-0.0524505		30.7904	0.250856	-0.0478011		30.3879	0.221005	-0.0540308
	30.3388	0.27791	-0.0555358		30.7904	0.250476	-0.0508852		30.547	0.221766	-0.0571226
	29.8623	0.27753	-0.0539911		30.7904	0.250476	-0.0508852		30.7061	0.221766	-0.0571226
	30.18	0.278288	-0.0493651		30.7904	0.250476	-0.0524252		30.7061	0.221766	-0.0555767
	30.18	0.279049	-0.0555358		30.7904	0.251236	-0.0539652		30.2288	0.221766	-0.0586645
	30.0211	0.279429	-0.0570764		30.7904	0.251236	-0.0508852		30.3879	0.221766	-0.0540308
	30.0211	0.279429	-0.0524505		30.7904	0.251236	-0.0508852		30.7061	0.221766	-0.0540308
	30.4977	0.279429	-0.0539911		31.1079	0.251236	-0.0539652		30.547	0.222524	-0.0509429
	30.3388	0.279429	-0.0539911		30.9492	0.251994	-0.0539652		30.3879	0.222524	-0.0586645
	30.0211	0.279049	-0.0524505		30.7904	0.252754	-0.0539652		30.8652	0.223663	-0.0540308
	30.18	0.279429	-0.0586211		30.7904	0.252374	-0.0539652		30.3879	0.222905	-0.0540308
	30.18	0.279049	-0.0524505		31.1079	0.252754	-0.0508852		30.547	0.222524	-0.0586645
	30.18	0.279429	-0.0539911		30.9492	0.253512	-0.0539652		30.547	0.223663	-0.0540308
	30.4977	0.279049	-0.0555358		31.1079	0.253132	-0.0508852		30.7061	0.223283	-0.0540308
	30.3388	0.280187	-0.0555358		30.9492	0.253892	-0.0508852		30.7061	0.224043	-0.0540308
	30.3388	0.279807	-0.0555358		30.9492	0.252754	-0.0539652		31.0243	0.223663	-0.0571226
	30.4977	0.279429	-0.0524505		31.1079	0.253132	-0.0524252		30.7061	0.223283	-0.0586645
	30.4977	0.279429	-0.0555358		31.1079	0.253132	-0.0508852		30.7061	0.224043	-0.0571226
	30.4977	0.280187	-0.0570764		31.4253	0.253512	-0.0524252		31.1834	0.224424	-0.0555767
	30.4977	0.280187	-0.0524505		31.1079	0.253512	-0.0493411		30.7061	0.223663	-0.0540308
	30.4977	0.280567	-0.0555358		31.2666	0.253512	-0.0508852		30.7061	0.224043	-0.0555767
	30.4977	0.281706	-0.0570764		31.2666	0.253512	-0.0508852		31.1834	0.224043	-0.0540308
	30.4977	0.281706	-0.0570764		31.2666	0.253892	-0.0493411		30.8652	0.224424	-0.0602064
	30.8153	0.281706	-0.0601617		31.1079	0.254272	-0.0493411		31.1834	0.224802	-0.0602064
	30.3388	0.281706	-0.0555358		31.4253	0.253512	-0.0524252		30.8652	0.225182	-0.0555767
	30.8153	0.282086	-0.0570764		31.2666	0.254272	-0.0524252		30.8652	0.224802	-0.0586645
	30.8153	0.281706	-0.0570764		31.1079	0.253892	-0.0601334		30.8652	0.224802	-0.0540308
	30.4977	0.281706	-0.0524505		31.2666	0.253892	-0.0508852		31.1834	0.224802	-0.0586645
	30.6565	0.282086	-0.0555358		31.2666	0.253892	-0.0524252		31.1834	0.224802	-0.0571226
	30.9742	0.283225	-0.0555358		31.4253	0.253892	-0.0539652		30.8652	0.224802	-0.0586645
	30.4977	0.282466	-0.0555358		31.4253	0.254272	-0.0539652		31.1834	0.225182	-0.0586645
	30.9742	0.282466	-0.0570764		31.7427	0.25465	-0.0508852		31.1834	0.225562	-0.0540308
	30.9742	0.282466	-0.0586211		31.4253	0.25465	-0.0539652		31.1834	0.225182	-0.0540308
	30.6565	0.282086	-0.0570764		31.2666	0.254272	-0.0555093		31.0243	0.225562	-0.0571226
	30.8153	0.282086	-0.0524505		31.7427	0.25503	-0.0524252		31.1834	0.225562	-0.0540308
	30.6565	0.282086	-0.0570764		31.2666	0.25503	-0.0539652		31.1834	0.225182	-0.0524889
	30.4977	0.282466	-0.0586211		31.4253	0.25503	-0.0539652		31.1834	0.225182	-0.0602064
	31.133	0.282466	-0.0524505		31.4253	0.25579	-0.0524252		31.1834	0.225562	-0.0586645
	30.8153	0.283225	-0.0570764		31.584	0.25579	-0.0508852		31.1834	0.225182	-0.0555767
	30.4977	0.283225	-0.0601617		31.4253	0.256168	-0.0493411		30.8652	0.225562	-0.0540308
	30.9742	0.283225	-0.0493651		31.4253	0.25579	-0.0508852		31.1834	0.226321	-0.0571226
	31.133	0.283605	-0.0586211		31.584	0.25579	-0.0478011		31.3425	0.225562	-0.0571226
	30.9742	0.283985	-0.0570764		31.584	0.256168	-0.0524252		31.3425	0.225562	-0.0586645
	30.9742	0.283985	-0.0539911		31.4253	0.25541	-0.0539652		31.1834	0.226321	-0.0540308
	31.133	0.283605	-0.0586211		31.584	0.256168	-0.0478011		31.3425	0.225562	-0.0586645
	30.6565	0.283985	-0.0570764		31.584	0.256548	-0.0570493		31.1834	0.226321	-0.0571226
	31.133	0.283985	-0.0586211		31.9014	0.256928	-0.0539652		31.3425	0.226321	-0.0540308
	31.2919	0.284363	-0.0586211		31.7427	0.256928	-0.0524252		31.3425	0.226321	-0.0632942
	30.9742	0.283985	-0.0570764		31.7427	0.257308	-0.0539652		31.3425	0.227462	-0.0571226
	31.133	0.284743	-0.0570764		31.7427	0.257308	-0.0493411		31.5016	0.227081	-0.0571226
	31.133	0.285123	-0.0570764		31.7427	0.257308	-0.0539652		31.3425	0.227462	-0.0540308
	30.8153	0.283985	-0.0586211		31.584	0.256548	-0.0539652		31.3425	0.227081	-0.0524889
	31.133	0.285504	-0.0617064		31.7427	0.257308	-0.0539652		31.6607	0.227081	-0.0571226
	31.2919	0.285504	-0.0601617		31.7427	0.258446	-0.0539652		31.6607	0.227081	-0.0540308
	30.9742	0.286262	-0.0570764		31.9014	0.259204	-0.0524252		31.5016	0.227462	-0.0540308
	31.4507	0.286642	-0.0647918		31.7427	0.258826	-0.0524252		31.6607	0.22784	-0.0571226
	31.133	0.286262	-0.0586211		32.0601	0.258826	-0.0570493		31.6607	0.22822	-0.0509429
	30.9742	0.285882	-0.0617064		31.9014	0.258446	-0.0539652		31.3425	0.22822	-0.0586645
	31.133	0.285504	-0.0632471		32.0601	0.259204	-0.0508852		31.6607	0.2286	-0.0586645
	31.4507	0.285882	-0.0617064		32.0601	0.258826	-0.0570493		31.6607	0.22822	-0.0540308
	30.9742	0.286262	-0.0632471		31.9014	0.258446	-0.0539652		31.6607	0.2286	-0.0555767
	31.2919	0.2874	-0.0586211		31.9014	0.258826	-0.0539652		31.6607	0.2286	-0.0555767
	31.4507	0.2874	-0.0570764		31.9014	0.259204	-0.0570493		31.8198	0.2286	-0.0602064
	31.2919	0.28702	-0.0601617		31.9014	0.259584	-0.0539652		31.8198	0.228981	-0.0555767
	31.2919	0.28702	-0.0601617		32.0601	0.259584	-0.0539652		31.8198	0.2286	-0.0571226
	31.4507	0.28702	-0.0586211		32.2189	0.259584	-0.0539652		31.6607	0.229359	-0.0540308
	31.2919	0.28702	-0.0555358		32.0601	0.259204	-0.0539652		31.5016	0.229359	-0.0586645
	31.2919	0.28702	-0.0601617		32.0601	0.259964	-0.0585934		31.8198	0.229739	-0.0586645
	31.2919	0.286642	-0.0601617		32.0601	0.259964	-0.0539652		31.8198	0.229739	-0.0602064
	31.2919	0.28702	-0.0617064		32.0601	0.259964	-0.0570493		31.6607	0.229739	-0.0602064
	31.2919	0.28702	-0.0586211		32.0601	0.259584	-0.0539652		31.8198	0.230119	-0.0586645
	31.7684	0.287781	-0.0601617		32.0601	0.260342	-0.0585934		31.9789	0.230119	-0.0602064
	31.4507	0.287781	-0.0586211		32.0601	0.259964	-0.0508852		31.8198	0.230878	-0.0602064
	31.133	0.287781	-0.0601617		32.2189	0.260342	-0.0539652		31.8198	0.229739	-0.0602064
	31.7684	0.287781	-0.0601617		32.2189	0.259964	-0.0585934		32.138	0.230878	-0.0540308
	31.6095	0.288161	-0.0570764		32.0601	0.260342	-0.0524252		31.9789	0.2305	-0.0586645
	31.4507	0.287781	-0.0586211		32.0601	0.260342	-0.0539652		31.8198	0.229739	-0.0540308
	31.7684	0.287781	-0.0570764		32.0601	0.260342	-0.0570493		31.9789	0.229739	-0.0524889
	31.6095	0.288539	-0.0601617		32.3776	0.261102	-0.0539652		31.9789	0.230119	-0.0509429
	31.4507	0.289299	-0.0617064		32.2189	0.261102	-0.0539652		31.6607	0.230119	-0.0540308
	31.7684	0.289299	-0.0632471		32.2189	0.260342	-0.0539652		31.8198	0.230878	-0.0586645
	31.9272	0.289299	-0.0570764		32.3776	0.261862	-0.0539652		31.9789	0.230878	-0.0494011
	31.4507	0.289299	-0.0617064		32.2189	0.261482	-0.0539652		31.9789	0.2305	-0.0571226
	31.7684	0.289299	-0.0601617		32.3776	0.261862	-0.0570493		32.138	0.230878	-0.0571226
	31.9272	0.289299	-0.0601617		32.3776	0.261482	-0.0570493		32.138	0.230878	-0.0555767
	31.2919	0.290818	-0.0601617		32.3776	0.261862	-0.0570493		32.138	0.231638	-0.0555767
	32.0861	0.291198	-0.0632471		32.695	0.261862	-0.0570493		31.9789	0.231258	-0.0555767
	32.2449	0.291198	-0.0617064		32.5363	0.261862	-0.0663015		32.138	0.231638	-0.0540308
	31.4507	0.290818	-0.0601617		32.5363	0.261862	-0.0585934		32.2971	0.231258	-0.0571226
	31.7684	0.291198	-0.0663324		32.5363	0.26262	-0.0539652		32.2971	0.232017	-0.0540308
	32.0861	0.290818	-0.0617064		32.5363	0.263	-0.0601334		32.138	0.232017	-0.0571226
	31.6095	0.290818	-0.0601617		32.5363	0.261862	-0.0539652		32.138	0.231638	-0.0602064
	32.0861	0.291198	-0.0709624		32.695	0.26262	-0.0539652		32.6153	0.231258	-0.0540308
	32.0861	0.291576	-0.0617064		32.5363	0.26262	-0.0601334		32.138	0.232017	-0.0571226
	31.9272	0.292337	-0.0601617		32.695	0.263378	-0.0570493		32.138	0.231638	-0.0602064
	31.9272	0.291576	-0.0617064		32.8537	0.263	-0.0539652		32.138	0.232397	-0.0571226
	32.2449	0.292337	-0.0617064		32.695	0.263	-0.0601334		32.4562	0.232777	-0.0540308
	31.7684	0.291576	-0.0617064		32.5363	0.263378	-0.0539652		32.2971	0.232777	-0.0586645
	32.0861	0.291957	-0.0601617		32.695	0.263378	-0.0616774		32.4562	0.233157	-0.0524889
	32.0861	0.291198	-0.0647918		32.8537	0.263378	-0.0539652		32.4562	0.233157	-0.0586645
	31.7684	0.291576	-0.0570764		32.695	0.263	-0.0539652		32.2971	0.232777	-0.0540308
	31.9272	0.291576	-0.0617064		32.695	0.263758	-0.0539652		32.138	0.233157	-0.0571226
	32.4038	0.291957	-0.0617064		32.695	0.264138	-0.0539652		32.2971	0.233157	-0.0571226
	31.9272	0.292337	-0.0617064		32.695	0.264519	-0.0570493		32.4562	0.233916	-0.0540308
	32.4038	0.292337	-0.0586211		33.0124	0.264138	-0.0570493		32.4562	0.233916	-0.0602064
	32.4038	0.291576	-0.0617064		32.8537	0.264897	-0.0539652		32.6153	0.234296	-0.0602064
	32.0861	0.292337	-0.0647918		32.695	0.264138	-0.0539652		32.6153	0.233916	-0.0586645
	32.2449	0.292337	-0.0570764		33.0124	0.264519	-0.0539652		32.2971	0.234296	-0.0571226
	32.2449	0.292337	-0.0617064		32.8537	0.264138	-0.0585934		32.6153	0.233916	-0.0571226
	31.9272	0.292337	-0.0617064		32.8537	0.264897	-0.0539652		32.4562	0.234296	-0.0571226
	32.4038	0.293095	-0.0617064		33.0124	0.264519	-0.0601334		32.6153	0.234296	-0.0571226
	32.4038	0.293475	-0.0617064		33.3298	0.264897	-0.0539652		32.4562	0.234296	-0.0540308
	32.4038	0.293855	-0.0632471		33.0124	0.264897	-0.0539652		32.6153	0.235055	-0.0602064
	32.0861	0.294236	-0.0617064		33.0124	0.264897	-0.0539652		32.7744	0.235055	-0.0571226
	32.4038	0.293855	-0.0617064		33.0124	0.265277	-0.0524252		32.6153	0.235055	-0.0571226
	32.4038	0.294236	-0.0617064		33.0124	0.266037	-0.0570493		32.6153	0.234676	-0.0602064
	32.0861	0.294236	-0.0617064		32.8537	0.264897	-0.0585934		32.6153	0.234676	-0.0586645
	32.4038	0.294614	-0.0632471		33.0124	0.265657	-0.0585934		32.4562	0.235055	-0.0540308
	32.5626	0.294614	-0.0601617		33.0124	0.265657	-0.0616774		32.6153	0.235055	-0.0602064
	32.4038	0.295374	-0.0647918		33.1711	0.266415	-0.0539652		32.7744	0.235435	-0.0586645
	32.7214	0.294994	-0.0617064		33.3298	0.265657	-0.0539652		32.7744	0.234676	-0.0586645
	32.2449	0.295374	-0.0617064		33.1711	0.266415	-0.0601334		32.9335	0.235055	-0.0571226
	32.2449	0.295754	-0.0632471		33.0124	0.266037	-0.0570493		32.7744	0.235435	-0.0602064
	32.7214	0.295754	-0.0601617		33.1711	0.266037	-0.0601334		32.9335	0.235435	-0.0602064
	32.4038	0.295754	-0.0632471		33.1711	0.266795	-0.0601334		32.9335	0.235435	-0.0571226
	32.4038	0.296133	-0.0632471		33.1711	0.266415	-0.0601334		32.7744	0.235435	-0.0586645
	32.7214	0.295754	-0.0617064		33.1711	0.266795	-0.0539652		32.9335	0.235055	-0.0586645
	32.5626	0.296133	-0.0663324		33.3298	0.267175	-0.0539652		32.9335	0.235055	-0.0602064
	32.4038	0.296893	-0.0601617		33.3298	0.267555	-0.0539652		32.9335	0.235435	-0.0586645
	32.8803	0.296893	-0.0663324		33.3298	0.267555	-0.0539652		33.4108	0.236196	-0.0602064
	32.7214	0.296133	-0.0663324		33.1711	0.267555	-0.0524252		33.0926	0.236196	-0.0571226
	32.4038	0.296893	-0.0647918		33.1711	0.267175	-0.0539652		32.9335	0.236196	-0.0555767
	33.0391	0.296893	-0.0663324		33.3298	0.267175	-0.0539652		33.2517	0.235815	-0.0571226
	32.7214	0.296133	-0.0632471		33.3298	0.267175	-0.0508852		32.9335	0.236196	-0.0571226
	32.4038	0.297271	-0.0617064		33.3298	0.268313	-0.0539652		33.0926	0.236196	-0.0602064
	33.0391	0.297651	-0.0678771		33.6473	0.267175	-0.0539652		32.9335	0.236196	-0.0571226
	32.8803	0.297651	-0.0617064		33.3298	0.268313	-0.0585934		32.9335	0.236196	-0.0571226
	32.7214	0.297651	-0.0647918		33.3298	0.268313	-0.0524252		33.2517	0.236574	-0.0632942
	33.0391	0.298031	-0.0617064		33.3298	0.268693	-0.0524252		33.2517	0.237334	-0.0648401
	32.8803	0.297651	-0.0617064		33.4886	0.268313	-0.0539652		33.0926	0.236954	-0.0571226
	32.4038	0.298031	-0.0617064		33.3298	0.268693	-0.0539652		32.9335	0.236954	-0.0602064
	32.8803	0.297651	-0.0601617		33.4886	0.268693	-0.0539652		33.0926	0.236954	-0.0602064
	32.8803	0.297651	-0.0617064		33.3298	0.269071	-0.0524252		33.2517	0.236954	-0.0632942
	32.7214	0.298031	-0.0663324		33.6473	0.269071	-0.0539652		33.2517	0.237334	-0.0571226
	32.8803	0.298031	-0.0647918		33.4886	0.268693	-0.0539652		33.0926	0.237715	-0.0602064
	33.0391	0.29917	-0.0647918		33.4886	0.269071	-0.0539652		33.729	0.237715	-0.0602064
	32.7214	0.29879	-0.0632471		33.6473	0.269071	-0.0524252		33.5699	0.238473	-0.0571226
	33.0391	0.29879	-0.0617064		33.6473	0.269451	-0.0585934		33.0926	0.238853	-0.0602064
	33.0391	0.298031	-0.0663324		33.6473	0.269451	-0.0601334		33.4108	0.238853	-0.0602064
	32.7214	0.29879	-0.0632471		33.4886	0.269451	-0.0539652		33.2517	0.239234	-0.0571226
	33.0391	0.29917	-0.0617064		33.9647	0.269831	-0.0539652		33.2517	0.239234	-0.0602064
	33.0391	0.29917	-0.0617064		33.6473	0.270211	-0.0539652		33.5699	0.238473	-0.0602064
	32.8803	0.29917	-0.0617064		33.806	0.270211	-0.0524252		33.2517	0.238853	-0.0586645
	33.0391	0.29955	-0.0678771		33.806	0.270969	-0.0539652		33.4108	0.239234	-0.0602064
	33.5157	0.300309	-0.0617064		33.6473	0.270969	-0.0570493		33.4108	0.239234	-0.0586645
	32.8803	0.29993	-0.0663324		33.806	0.270591	-0.0539652		33.2517	0.239612	-0.0602064
	33.198	0.300309	-0.0663324		33.6473	0.271349	-0.0585934		33.5699	0.239234	-0.0602064
	33.0391	0.29993	-0.0647918		33.806	0.270969	-0.0601334		33.729	0.239992	-0.0602064
	32.8803	0.300689	-0.0663324		33.806	0.271349	-0.0508852		33.4108	0.239234	-0.0540308
	33.5157	0.300309	-0.0678771		33.806	0.271349	-0.0585934		33.0926	0.239612	-0.0602064
	33.5157	0.300689	-0.0647918		33.806	0.272107	-0.0601334		33.4108	0.239992	-0.0586645
	33.0391	0.300309	-0.0632471		33.806	0.271729	-0.0539652		33.729	0.240372	-0.0632942
	33.5157	0.300309	-0.0678771		33.806	0.271729	-0.0539652		33.729	0.240751	-0.0602064
	33.198	0.29993	-0.0617064		33.806	0.271729	-0.0647615		33.5699	0.240751	-0.0586645
	33.0391	0.300309	-0.0632471		33.806	0.272107	-0.0570493		33.729	0.240751	-0.0602064
	33.0391	0.29993	-0.0678771		33.6473	0.271729	-0.0601334		33.729	0.240751	-0.0586645
	33.3568	0.300309	-0.0647918		33.806	0.272107	-0.0601334		33.5699	0.240751	-0.0540308
	33.0391	0.300689	-0.0663324		34.1234	0.272487	-0.0570493		33.729	0.240751	-0.0632942
	33.3568	0.301449	-0.0663324		34.1234	0.273247	-0.0539652		33.729	0.240751	-0.0571226
	33.5157	0.301449	-0.0678771		34.1234	0.273247	-0.0539652		33.729	0.241511	-0.0602064
	33.6745	0.301449	-0.0663324		34.2821	0.272867	-0.0616774		33.8881	0.241511	-0.0602064
	33.3568	0.301449	-0.0663324		34.1234	0.273247	-0.0632175		33.8881	0.241891	-0.0586645
	33.6745	0.301449	-0.0647918		34.2821	0.273247	-0.0539652		33.729	0.241891	-0.0602064
	33.5157	0.301449	-0.0694177		34.1234	0.273247	-0.0616774		33.729	0.241891	-0.0602064
	33.0391	0.301449	-0.0694177		34.1234	0.272867	-0.0539652		33.8881	0.240751	-0.0571226
	33.6745	0.301449	-0.0647918		33.9647	0.273247	-0.0570493		33.5699	0.241511	-0.0602064
	33.5157	0.301827	-0.0678771		34.2821	0.273625	-0.0601334		33.729	0.241511	-0.0602064
	33.3568	0.302207	-0.0694177		34.2821	0.274005	-0.0601334		33.729	0.241891	-0.0586645
	33.6745	0.302588	-0.0632471		34.2821	0.274005	-0.0524252		33.8881	0.241511	-0.0602064
	33.5157	0.302588	-0.0678771		34.2821	0.274005	-0.0539652		34.0472	0.241891	-0.0602064
	33.0391	0.301827	-0.0663324		34.2821	0.273625	-0.0570493		33.8881	0.241891	-0.0632942
	33.6745	0.301449	-0.0663324		34.2821	0.273247	-0.0539652		33.729	0.24227	-0.0602064
	33.6745	0.301827	-0.0617064		34.1234	0.273625	-0.0539652		34.0472	0.241891	-0.0602064
	33.5157	0.302968	-0.0647918		34.1234	0.274005	-0.0539652		33.729	0.24265	-0.0602064
	33.9922	0.303346	-0.0663324		34.2821	0.274005	-0.0539652		33.8881	0.241891	-0.0586645
	33.6745	0.304486	-0.0647918		34.5996	0.274765	-0.0570493		34.2063	0.24303	-0.0602064
	33.5157	0.304486	-0.0632471		34.1234	0.275143	-0.0539652		33.8881	0.24341	-0.0586645
	33.9922	0.304486	-0.0678771		34.4408	0.275143	-0.0539652		33.8881	0.243789	-0.0602064
	33.9922	0.303726	-0.0663324		34.5996	0.274765	-0.0601334		34.3654	0.24341	-0.0602064
	33.6745	0.304486	-0.0647918		34.1234	0.274765	-0.0539652		34.2063	0.24303	-0.0571226
	33.9922	0.304486	-0.0740437		34.4408	0.275523	-0.0539652		34.2063	0.24303	-0.0602064
	33.9922	0.305245	-0.0647918		34.2821	0.275143	-0.0570493		34.3654	0.24341	-0.0602064
	33.6745	0.306003	-0.0647918		34.2821	0.275523	-0.0570493		34.0472	0.24303	-0.0602064
	33.8333	0.306003	-0.0709624		34.4408	0.275903	-0.0539652		33.8881	0.24341	-0.0602064
	34.151	0.306003	-0.0678771		34.7583	0.276283	-0.0601334		34.5245	0.243789	-0.0586645
	33.6745	0.305245	-0.0663324		34.5996	0.276283	-0.0601334		33.8881	0.243789	-0.0586645
	34.151	0.304865	-0.0663324		34.5996	0.276283	-0.0570493		34.2063	0.244549	-0.0602064
	33.9922	0.305245	-0.0694177		34.5996	0.275523	-0.0539652		34.3654	0.244549	-0.0586645
	33.6745	0.305245	-0.0663324		34.5996	0.275523	-0.0616774		34.3654	0.244549	-0.0571226
	34.151	0.305625	-0.0663324		34.5996	0.276661	-0.0585934		34.2063	0.244549	-0.0586645
	34.3099	0.306003	-0.0663324		34.7583	0.277041	-0.0632175		34.3654	0.244549	-0.0571226
	33.9922	0.306003	-0.0709624		34.5996	0.277041	-0.0663015		34.2063	0.244169	-0.0586645
	34.3099	0.306383	-0.0647918		34.7583	0.277421	-0.0570493		34.3654	0.244549	-0.0602064
	34.3099	0.306003	-0.0678771		34.5996	0.277801	-0.0601334		34.3654	0.245308	-0.0602064
	33.9922	0.306003	-0.0647918		34.5996	0.278179	-0.0601334		34.3654	0.244929	-0.0586645
	33.9922	0.306003	-0.0678771		34.7583	0.277801	-0.0601334		34.5245	0.245308	-0.0602064
	34.3099	0.306383	-0.0709624		34.7583	0.277801	-0.0585934		34.5245	0.244929	-0.0632942
	33.9922	0.306003	-0.0709624		34.5996	0.277801	-0.0585934		34.3654	0.245308	-0.0586645
	34.151	0.306383	-0.0663324		34.7583	0.278179	-0.0616774		34.5245	0.244929	-0.0602064
	34.3099	0.306764	-0.0663324		34.917	0.278559	-0.0616774		34.3654	0.244929	-0.0586645
	34.151	0.306383	-0.0663324		34.917	0.279698	-0.0585934		34.5245	0.244929	-0.0602064
	34.151	0.306764	-0.0647918		34.7583	0.27932	-0.0539652		34.5245	0.245308	-0.0602064
	34.3099	0.306764	-0.0678771		34.7583	0.27932	-0.0585934		34.5245	0.245308	-0.0586645
	33.9922	0.306764	-0.0663324		34.7583	0.27932	-0.0539652		34.5245	0.245308	-0.0602064
	34.151	0.307524	-0.0663324		34.7583	0.27932	-0.0585934		34.5245	0.245308	-0.0602064
	34.3099	0.307144	-0.0678771		34.917	0.27932	-0.0585934		34.5245	0.246068	-0.0602064
	34.151	0.307524	-0.0694177		35.0757	0.280078	-0.0524252		34.5245	0.245308	-0.0602064
	34.4687	0.307524	-0.0678771		34.917	0.280078	-0.0601334		34.6836	0.246068	-0.0571226
	34.3099	0.307902	-0.0663324		35.0757	0.280078	-0.0539652		34.5245	0.246448	-0.0632942
	34.3099	0.308282	-0.0678771		35.0757	0.280838	-0.0570493		34.6836	0.246448	-0.0540308
	34.3099	0.308282	-0.0678771		35.2344	0.280458	-0.0570493		34.8427	0.247587	-0.0555767
	34.3099	0.308282	-0.0709624		34.917	0.280458	-0.0570493		34.6836	0.247207	-0.0602064
	34.3099	0.308282	-0.0663324		34.917	0.280458	-0.0585934		35.0018	0.247587	-0.0571226
	34.3099	0.308282	-0.0709624		34.917	0.280838	-0.0585934		34.6836	0.247207	-0.0602064
	34.7864	0.309421	-0.0678771		35.2344	0.281216	-0.0539652		34.6836	0.247587	-0.0602064
	34.6275	0.309421	-0.0647918		35.2344	0.281216	-0.0539652		34.8427	0.247587	-0.0602064
	34.3099	0.309041	-0.0647918		35.2344	0.281596	-0.0555093		34.6836	0.247587	-0.0555767
	34.3099	0.309041	-0.0678771		35.3931	0.280838	-0.0585934		34.8427	0.249106	-0.0586645
	34.6275	0.309041	-0.0647918		35.2344	0.281596	-0.0601334		35.1609	0.248726	-0.0571226
	34.4687	0.309421	-0.0678771		35.2344	0.281596	-0.0601334		34.8427	0.249106	-0.0602064
	34.6275	0.308282	-0.0678771		34.917	0.281216	-0.0539652		34.8427	0.248726	-0.0602064
	34.6275	0.309041	-0.0647918		35.2344	0.281596	-0.0539652		34.8427	0.248346	-0.0586645
	34.3099	0.309041	-0.0678771		35.2344	0.281596	-0.0570493		35.1609	0.248726	-0.066382
	34.6275	0.308282	-0.0647918		35.2344	0.281596	-0.0539652		34.8427	0.248346	-0.0540308
	34.3099	0.309801	-0.0617064		35.5518	0.281596	-0.0539652		35.32	0.248726	-0.0602064
	34.3099	0.309801	-0.0678771		35.0757	0.281596	-0.0570493		35.0018	0.249106	-0.0632942
	34.9452	0.309801	-0.0678771		35.5518	0.281596	-0.0508852		34.8427	0.249106	-0.0602064
	34.9452	0.309801	-0.0663324		35.3931	0.281596	-0.0539652		35.1609	0.249106	-0.0617523
	34.3099	0.309801	-0.0678771		35.5518	0.281976	-0.0539652		34.8427	0.248726	-0.0602064
	34.6275	0.310559	-0.0678771		35.2344	0.281596	-0.0539652		34.8427	0.249106	-0.0555767
	34.9452	0.31132	-0.0678771		35.5518	0.282734	-0.0539652		35.1609	0.248346	-0.0602064
	34.4687	0.31132	-0.0663324		35.5518	0.282354	-0.0539652		35.1609	0.249486	-0.0586645
	34.9452	0.312078	-0.0647918		35.5518	0.282354	-0.0570493		35.1609	0.249865	-0.0602064
	34.7864	0.31132	-0.0678771		35.5518	0.282354	-0.0570493		35.1609	0.249865	-0.0602064
	34.4687	0.3117	-0.0663324		35.3931	0.282354	-0.0539652		35.32	0.249865	-0.0602064
	34.9452	0.310939	-0.0663324		35.3931	0.283114	-0.0601334		35.1609	0.249865	-0.0632942
	35.2629	0.3117	-0.0694177		35.5518	0.282354	-0.0539652		35.1609	0.249865	-0.0632942
	34.7864	0.312458	-0.0678771		35.3931	0.282734	-0.0524252		35.1609	0.249865	-0.0602064
	34.9452	0.312078	-0.0647918		35.5518	0.283114	-0.0570493		35.32	0.249865	-0.0694699
	35.2629	0.312458	-0.0709624		35.8693	0.283114	-0.0601334		35.1609	0.249486	-0.066382
	34.9452	0.312078	-0.0709624		35.7106	0.283494	-0.0508852		35.4791	0.249865	-0.0602064
	35.2629	0.312458	-0.0663324		35.7106	0.283872	-0.0570493		35.32	0.249865	-0.0602064
	35.2629	0.312078	-0.0678771		35.8693	0.283872	-0.0539652		35.32	0.249865	-0.0602064
	34.7864	0.312078	-0.0709624		35.7106	0.283872	-0.0508852		35.1609	0.249865	-0.066382
	34.9452	0.312078	-0.0663324		35.8693	0.283494	-0.0539652		35.4791	0.250625	-0.0632942
	34.9452	0.312458	-0.0709624		35.7106	0.284252	-0.0539652		35.4791	0.249865	-0.0602064
	34.9452	0.312838	-0.0709624		35.5518	0.283872	-0.0539652		35.4791	0.249865	-0.066382
	35.2629	0.312838	-0.0694177		36.028	0.285012	-0.0508852		35.4791	0.250245	-0.0602064
	35.2629	0.313219	-0.0709624		35.8693	0.28577	-0.0524252		35.32	0.250625	-0.067928
	34.9452	0.313597	-0.0663324		35.8693	0.28539	-0.0539652		35.6382	0.250625	-0.067928
	35.2629	0.313597	-0.0694177		36.028	0.285012	-0.0539652		35.6382	0.251005	-0.0632942
	34.9452	0.313597	-0.0678771		36.028	0.285012	-0.0539652		35.6382	0.251384	-0.067928
	34.9452	0.313597	-0.0709624		35.8693	0.285012	-0.0539652		35.4791	0.250625	-0.0632942
	35.5806	0.313597	-0.072503		35.8693	0.285012	-0.0539652		35.9564	0.253283	-0.067928
	35.2629	0.313597	-0.0694177		35.8693	0.285012	-0.0539652		35.6382	0.252903	-0.066382
	34.6275	0.313597	-0.0647918		36.028	0.28615	-0.0601334		35.4791	0.252524	-0.0602064
	35.2629	0.314357	-0.0740437		36.1867	0.28577	-0.0539652		35.6382	0.252524	-0.0632942
	35.5806	0.313977	-0.0694177		36.028	0.28615	-0.0570493		35.6382	0.252903	-0.0648401
	35.5806	0.314357	-0.0709624		35.8693	0.28615	-0.0570493		35.6382	0.252903	-0.0648401
	35.5806	0.314357	-0.0694177		36.028	0.28615	-0.0585934		35.7973	0.252903	-0.0648401
	35.5806	0.314737	-0.0694177		36.1867	0.28615	-0.0539652		35.7973	0.252903	-0.0710158
	34.9452	0.314357	-0.0663324		36.028	0.28577	-0.0539652		35.7973	0.252524	-0.0648401
	35.2629	0.314737	-0.0694177		36.028	0.28615	-0.0539652		35.7973	0.252903	-0.0632942
	35.5806	0.314737	-0.0694177		36.028	0.28539	-0.0539652		35.7973	0.252903	-0.0725577
	35.2629	0.314737	-0.0709624		36.1867	0.28653	-0.0570493		35.7973	0.252524	-0.0602064
	35.4218	0.314357	-0.0709624		36.1867	0.28615	-0.0601334		35.7973	0.252903	-0.0648401
	35.4218	0.315115	-0.0663324		36.1867	0.286908	-0.0524252		35.9564	0.253663	-0.0632942
	35.5806	0.314737	-0.0709624		36.1867	0.28615	-0.0524252		35.6382	0.253663	-0.0602064
	35.5806	0.315115	-0.0694177		36.028	0.286908	-0.0539652		35.7973	0.254422	-0.0586645
	35.7394	0.315496	-0.0709624		36.1867	0.287668	-0.0539652		35.7973	0.254041	-0.0586645
	35.5806	0.315496	-0.0678771		36.1867	0.286908	-0.0539652		35.7973	0.254041	-0.0602064
	35.2629	0.315496	-0.0709624		36.028	0.288048	-0.0585934		35.7973	0.253663	-0.0540308
	35.5806	0.315876	-0.0694177		36.6628	0.288806	-0.0539652		35.7973	0.254041	-0.0555767
	35.5806	0.315876	-0.0694177		36.1867	0.288426	-0.0539652		35.7973	0.254041	-0.0602064
	35.5806	0.315876	-0.0663324		36.1867	0.288806	-0.0539652		36.1155	0.254041	-0.0571226
	36.0571	0.315876	-0.0709624		36.1867	0.289186	-0.0539652		35.7973	0.254041	-0.0602064
	35.5806	0.315876	-0.0709624		36.1867	0.288806	-0.0539652		36.1155	0.254041	-0.0602064
	35.2629	0.315876	-0.0678771		36.1867	0.288806	-0.0539652		35.9564	0.254422	-0.0586645
	35.8983	0.315876	-0.0709624		36.1867	0.289186	-0.0570493		35.9564	0.254422	-0.0602064
	35.5806	0.315876	-0.0663324		36.3454	0.289566	-0.0539652		35.9564	0.254802	-0.0571226
	35.5806	0.315876	-0.0709624		36.3454	0.289186	-0.0539652		36.1155	0.254422	-0.0540308
	35.5806	0.316634	-0.0709624		36.6628	0.289944	-0.0555093		36.2746	0.254041	-0.0602064
	36.0571	0.316634	-0.0709624		36.3454	0.290324	-0.0539652		35.9564	0.254802	-0.0555767
	35.5806	0.316634	-0.0709624		36.1867	0.290324	-0.0539652		36.4337	0.255182	-0.0586645
	35.8983	0.316634	-0.072503		36.3454	0.289944	-0.0539652		36.2746	0.255182	-0.0586645
	35.8983	0.316634	-0.0709624		36.3454	0.290324	-0.0539652		36.1155	0.254802	-0.0602064
	35.5806	0.317014	-0.0709624		36.1867	0.289944	-0.0585934		36.4337	0.254422	-0.0632942
	36.0571	0.317014	-0.0709624		36.5041	0.290324	-0.0539652		36.2746	0.255182	-0.0586645
	36.216	0.317773	-0.0709624		36.5041	0.290324	-0.0539652		36.2746	0.25556	-0.0602064
	35.8983	0.317395	-0.0709624		36.5041	0.291082	-0.0632175		36.4337	0.255182	-0.0602064
	36.0571	0.317395	-0.0740437		36.6628	0.291462	-0.0601334		36.4337	0.255941	-0.0586645
	36.216	0.317773	-0.0709624		36.8215	0.291082	-0.0570493		36.4337	0.255941	-0.0571226
	35.5806	0.317395	-0.0740437		36.6628	0.291462	-0.0601334		36.2746	0.255182	-0.0602064
	35.7394	0.316634	-0.0740437		36.6628	0.291082	-0.0539652		36.4337	0.25556	-0.0632942
	36.0571	0.316634	-0.0694177		36.6628	0.291082	-0.0585934		36.2746	0.255941	-0.0540308
	35.5806	0.317014	-0.0694177		36.6628	0.291462	-0.0539652		36.2746	0.255941	-0.0602064
	36.216	0.318533	-0.0709624		36.8215	0.291462	-0.0539652		36.4337	0.255941	-0.0494011
	36.5337	0.318913	-0.0709624		36.6628	0.291462	-0.0539652		36.4337	0.257079	-0.0571226
	36.0571	0.318153	-0.077133		36.8215	0.291462	-0.0570493		36.5928	0.257079	-0.0602064
	36.216	0.318533	-0.0709624		36.8215	0.291842	-0.0539652		36.4337	0.25746	-0.0602064
	36.216	0.318153	-0.0709624		36.6628	0.2926	-0.0539652		36.4337	0.25746	-0.0602064
	35.8983	0.318913	-0.0709624		36.6628	0.292981	-0.0524252		36.4337	0.25746	-0.0602064
	36.216	0.318913	-0.0709624		36.8215	0.293361	-0.0539652		36.4337	0.25746	-0.0586645
	36.216	0.318913	-0.0709624		36.8215	0.292981	-0.0539652		36.4337	0.25746	-0.0602064
	35.8983	0.318913	-0.0694177		36.6628	0.294119	-0.0524252		36.5928	0.257079	-0.0586645
	36.216	0.320052	-0.0709624		36.8215	0.295259	-0.0539652		36.5928	0.25746	-0.0602064
	36.3748	0.320052	-0.0663324		36.8215	0.295637	-0.0493411		36.7519	0.25822	-0.067928
	36.0571	0.320052	-0.0709624		36.9803	0.295637	-0.0508852		36.4337	0.25822	-0.0586645
	36.5337	0.320432	-0.0694177		36.9803	0.295259	-0.0539652		36.5928	0.25822	-0.0571226
	36.216	0.320052	-0.0709624		37.139	0.295637	-0.0539652		36.5928	0.258598	-0.0602064
	36.0571	0.320052	-0.0709624		36.8215	0.295259	-0.0493411		36.7519	0.258598	-0.0602064
	36.216	0.320432	-0.0694177		36.9803	0.295637	-0.0539652		36.7519	0.25822	-0.0586645
	36.3748	0.32119	-0.0709624		37.2977	0.295637	-0.0570493		36.7519	0.25822	-0.0632942
	36.216	0.321951	-0.0709624		36.8215	0.295637	-0.0508852		36.5928	0.25822	-0.0602064
	36.6925	0.32157	-0.0694177		37.139	0.296017	-0.0570493		36.7519	0.258979	-0.0602064
	36.5337	0.32119	-0.0694177		37.139	0.296017	-0.0539652		36.7519	0.259359	-0.0602064
	36.216	0.32157	-0.072503		37.2977	0.296397	-0.0524252		36.7519	0.258979	-0.0586645
	36.3748	0.32157	-0.0678771		37.139	0.296777	-0.0539652		37.2292	0.259359	-0.0602064
	36.3748	0.321951	-0.0740437		36.9803	0.296397	-0.0539652		36.911	0.260117	-0.0602064
	36.216	0.32119	-0.0678771		36.9803	0.296777	-0.0585934		36.7519	0.259739	-0.0617523
	36.5337	0.321951	-0.0694177		36.9803	0.296017	-0.0601334		36.911	0.260117	-0.0648401
	36.8513	0.322329	-0.072503		37.2977	0.296777	-0.0539652		36.7519	0.259739	-0.0586645
	36.6925	0.322709	-0.0709624		37.4564	0.296777	-0.0570493		36.911	0.260117	-0.0632942
	36.5337	0.323089	-0.0709624		37.2977	0.296777	-0.0585934		37.0701	0.260498	-0.0586645
	36.8513	0.322329	-0.0709624		37.4564	0.296777	-0.0585934		37.0701	0.260498	-0.0632942
	36.6925	0.322709	-0.0755884		37.2977	0.297155	-0.0585934		37.0701	0.261258	-0.0602064
	36.5337	0.322329	-0.0740437		37.2977	0.296777	-0.0585934		37.3883	0.260498	-0.0602064
	36.5337	0.323089	-0.0709624		37.2977	0.297535	-0.0585934		37.2292	0.260878	-0.0602064
	36.5337	0.323469	-0.0740437		37.2977	0.297155	-0.0601334		36.911	0.260878	-0.0694699
	36.6925	0.324228	-0.0740437		37.4564	0.297535	-0.0632175		36.911	0.261258	-0.0602064
	36.8513	0.324228	-0.072503		37.4564	0.298295	-0.0616774		36.911	0.261258	-0.0602064
	36.6925	0.323848	-0.0740437		37.4564	0.298295	-0.0601334		37.0701	0.262017	-0.066382
	36.6925	0.324228	-0.0709624		37.4564	0.297915	-0.0616774		37.0701	0.262017	-0.0602064
	36.6925	0.324228	-0.072503		37.4564	0.297915	-0.0585934		37.2292	0.261636	-0.0602064
	36.6925	0.323848	-0.0709624		37.6151	0.297915	-0.0647615		37.2292	0.262017	-0.0602064
	36.5337	0.323848	-0.077133		37.2977	0.297915	-0.0601334		37.0701	0.262017	-0.066382
	37.169	0.324608	-0.0709624		37.4564	0.297915	-0.0616774		37.0701	0.262017	-0.0602064
	37.169	0.324608	-0.0755884		37.6151	0.298295	-0.0616774		37.0701	0.261258	-0.0602064
	36.5337	0.324608	-0.072503		37.6151	0.299433	-0.0663015		37.0701	0.262017	-0.0632942
	37.169	0.324988	-0.0755884		37.6151	0.299811	-0.0539652		37.3883	0.262017	-0.0602064
	36.8513	0.325746	-0.072503		37.6151	0.299433	-0.0616774		37.0701	0.262017	-0.0586645
	36.8513	0.325366	-0.0709624		37.2977	0.299433	-0.0601334		37.3883	0.262017	-0.0602064
	37.0102	0.325366	-0.0740437		37.7738	0.299433	-0.0616774		37.5474	0.262775	-0.066382
	36.8513	0.325366	-0.0740437		37.6151	0.299811	-0.0647615		37.0701	0.262017	-0.0602064
	36.5337	0.324988	-0.0740437		37.4564	0.299811	-0.0663015		37.2292	0.262775	-0.0602064
	37.169	0.325746	-0.0740437		37.9325	0.300571	-0.0632175		37.2292	0.262775	-0.0617523
	37.0102	0.326885	-0.0740437		37.6151	0.299811	-0.0601334		37.3883	0.262775	-0.0602064
	36.8513	0.326507	-0.0740437		37.7738	0.300191	-0.0616774		37.3883	0.263536	-0.0648401
	37.169	0.326507	-0.0755884		37.9325	0.300191	-0.0678456		37.7065	0.263536	-0.0632942
	36.8513	0.325746	-0.0740437		37.9325	0.300571	-0.0632175		37.3883	0.263536	-0.066382
	36.8513	0.326507	-0.0740437		37.4564	0.300191	-0.0616774		37.3883	0.263536	-0.0648401
	37.3278	0.325746	-0.0740437		37.9325	0.300191	-0.0663015		37.5474	0.263536	-0.067928
	37.169	0.326127	-0.072503		37.7738	0.300191	-0.0647615		37.7065	0.263536	-0.0602064
	36.8513	0.326507	-0.0755884		37.6151	0.300951	-0.0647615		37.3883	0.263536	-0.0602064
	37.3278	0.327265	-0.0709624		37.9325	0.301331	-0.0647615		37.3883	0.263155	-0.0602064
	37.169	0.327265	-0.0740437		37.9325	0.300951	-0.0663015		37.5474	0.263536	-0.0632942
	36.8513	0.327645	-0.0740437		37.9325	0.301331	-0.0663015		37.7065	0.264674	-0.0602064
	37.6455	0.327265	-0.0740437		38.0913	0.301709	-0.0632175		37.7065	0.264674	-0.066382
	37.3278	0.327645	-0.0740437		37.7738	0.302089	-0.0663015		37.7065	0.265435	-0.0617523
	37.0102	0.327645	-0.0709624		37.9325	0.301331	-0.0663015		37.7065	0.265055	-0.0602064
	37.4867	0.327645	-0.0709624		37.7738	0.301709	-0.0632175		37.7065	0.265055	-0.0602064
	37.169	0.327265	-0.0709624		38.0913	0.301331	-0.0663015		37.7065	0.264674	-0.0602064
	36.8513	0.328023	-0.0740437		38.0913	0.301709	-0.0709297		37.7065	0.265055	-0.0632942
	37.4867	0.328023	-0.0694177		37.9325	0.302469	-0.0678456		37.3883	0.264674	-0.066382
	37.8044	0.328023	-0.077133		38.0913	0.302089	-0.0693856		37.7065	0.265435	-0.066382
	37.169	0.328784	-0.0755884		38.0913	0.302089	-0.0647615		37.7065	0.265435	-0.0632942
	37.6455	0.328023	-0.0709624		38.0913	0.302089	-0.0663015		37.7065	0.265435	-0.0632942
	37.6455	0.328023	-0.0786737		38.0913	0.302089	-0.0663015		37.7065	0.265435	-0.0632942
	37.169	0.327645	-0.0740437		37.9325	0.302089	-0.0663015		37.7065	0.265813	-0.066382
	37.4867	0.328023	-0.0709624		37.9325	0.302469	-0.0647615		37.7065	0.265055	-0.0648401
	37.6455	0.328404	-0.0740437		38.25	0.302469	-0.0663015		38.0247	0.266194	-0.0602064
	37.3278	0.328023	-0.0740437		38.25	0.302847	-0.0601334		37.7065	0.265813	-0.066382
	37.4867	0.328023	-0.0740437		38.4087	0.302847	-0.0663015		38.0247	0.266194	-0.0648401
	37.8044	0.328784	-0.0740437		38.4087	0.302847	-0.0693856		38.0247	0.266194	-0.0602064
	37.3278	0.328023	-0.0740437		38.25	0.303607	-0.0632175		38.0247	0.266194	-0.0725577
	37.6455	0.328784	-0.077133		38.0913	0.302847	-0.0693856		38.0247	0.266574	-0.0632942
	37.4867	0.328784	-0.072503		38.25	0.303607	-0.0663015		38.0247	0.266194	-0.0602064
	37.4867	0.328784	-0.0786737		38.0913	0.303607	-0.0616774		38.0247	0.266194	-0.066382
	37.8044	0.329542	-0.0740437		38.25	0.304365	-0.0678456		38.0247	0.266574	-0.0632942
	37.8044	0.329922	-0.0786737		38.5674	0.304745	-0.0663015		38.3429	0.266954	-0.0632942
	37.4867	0.329922	-0.077133		38.4087	0.303987	-0.0663015		38.0247	0.266574	-0.0632942
	37.9632	0.329164	-0.0755884		38.4087	0.303987	-0.0693856		38.0247	0.265813	-0.0602064
	37.8044	0.329922	-0.077133		38.4087	0.305125	-0.0678456		38.0247	0.266194	-0.0602064
	37.8044	0.329164	-0.0755884		38.25	0.304745	-0.0647615		38.0247	0.266954	-0.0602064
	37.8044	0.329164	-0.0755884		38.5674	0.303987	-0.0678456		38.0247	0.266954	-0.066382
	37.8044	0.329164	-0.0755884		38.4087	0.304745	-0.0663015		38.1838	0.267332	-0.0648401
	37.6455	0.329922	-0.077133		38.5674	0.304745	-0.0616774		38.1838	0.267332	-0.0632942
	38.1221	0.330303	-0.0786737		38.5674	0.305125	-0.0663015		38.0247	0.267332	-0.0602064
	37.8044	0.330303	-0.077133		38.5674	0.304745	-0.0663015		38.3429	0.267332	-0.0602064
	37.6455	0.330303	-0.0755884		38.5674	0.305125	-0.0647615		38.3429	0.268093	-0.0602064
	37.9632	0.330303	-0.0802184		38.7261	0.305505	-0.0663015		38.3429	0.267332	-0.0648401
	37.9632	0.330303	-0.0755884		38.4087	0.305125	-0.0678456		38.3429	0.268093	-0.0632942
	37.6455	0.330303	-0.0740437		38.4087	0.304365	-0.0663015		38.1838	0.268473	-0.0648401
	37.9632	0.330303	-0.0802184		38.4087	0.305505	-0.0693856		38.3429	0.268473	-0.066382
	37.9632	0.330303	-0.0786737		38.4087	0.305883	-0.0709297		38.3429	0.268093	-0.0648401
	37.9632	0.331061	-0.0786737		38.7261	0.305883	-0.0663015		38.3429	0.268851	-0.066382
	37.9632	0.330683	-0.0802184		38.7261	0.305883	-0.0663015		38.1838	0.268093	-0.0694699
	38.1221	0.331061	-0.0740437		38.7261	0.305883	-0.0709297		38.3429	0.269232	-0.0602064
	37.8044	0.331061	-0.0755884		38.4087	0.305505	-0.0647615		38.502	0.269232	-0.0632942
	37.9632	0.331061	-0.0786737		38.7261	0.305883	-0.0663015		38.3429	0.269232	-0.0648401
	38.4398	0.331061	-0.0755884		38.7261	0.306643	-0.0709297		38.6611	0.269232	-0.066382
	38.1221	0.331061	-0.0755884		38.5674	0.305883	-0.0709297		38.9793	0.268851	-0.0632942
	38.1221	0.33258	-0.077133		38.7261	0.307023	-0.0709297		38.3429	0.268851	-0.0602064
	38.2809	0.33258	-0.0786737		39.0435	0.307402	-0.0693856		38.3429	0.269232	-0.0602064
	37.9632	0.332201	-0.0740437		38.7261	0.307402	-0.0740137		38.502	0.268851	-0.0632942
	38.1221	0.33258	-0.0802184		39.0435	0.307782	-0.0724697		38.502	0.269612	-0.0586645
	38.5986	0.33258	-0.0755884		39.2022	0.307023	-0.0724697		38.3429	0.269232	-0.0632942
	37.9632	0.332201	-0.077133		38.7261	0.306643	-0.0709297		38.8202	0.269232	-0.0602064
	37.9632	0.33258	-0.0786737		38.7261	0.306643	-0.0724697		38.502	0.269612	-0.0602064
	38.2809	0.33258	-0.0755884		38.8848	0.307402	-0.0647615		38.6611	0.269612	-0.0632942
	38.1221	0.33258	-0.0740437		38.8848	0.307402	-0.0770978		38.8202	0.269612	-0.0602064
	38.4398	0.33258	-0.077133		38.7261	0.307782	-0.0663015		38.8202	0.27037	-0.0602064
[truncated: 10,633 more rows]

## Sheet: Different unloading rates
X-13-D	Press				0.4	X-31-D	MPa	Axial stress/MPa	Axial strain/%	Radial strain/%	0.6	X-33-D	MPa	Axial stress/MPa	Axial strain/%	Radial strain/%	0.8	X-41-D	MPa	Axial stress/MPa	Axial strain/%	Radial strain/%	1
	MPa	Axial stress/MPa	Axial strain/%	Radial strain/%			-60.0299	0.477684	0.141951	-4.13598e-07			-60.0147	-0.956143	0	0			-60.0147	0	0	0
	-60.0223	0	0	0			-60.0299	0.796141	0.142713	-0.00308823			-60.0147	-0.956143	0	0.00463345			-60.0147	0	-0.000765521	0
	-60.0223	-0.318198	0	-0.00308782			-60.0147	0.159228	0.143474	-0.00617605			-60.0147	-0.956143	-0.000378561	0.00309032			-60.0147	0.160134	-0.000381756	0.00772065
	-60.0223	-0.159099	0	-0.0046297			-60.0299	0.636911	0.143093	-0.00308823			-60.0223	-0.956143	0	0.00463345			-60.0299	0	0.000383765	0.00308907
	-60.0223	-0.159099	0	-0.00154189			-60.0147	0.636911	0.143093	-0.00463012			-60.0299	-0.956143	0	0.00463345			-60.0147	0	-0.000381756	0
	-60.0223	-0.159099	0	0			-60.0147	0.318456	0.142332	-0.00463012			-60.0223	-0.796786	0	0.00463345			-60.0147	0	-0.000381756	0
	-60.0223	0	0	-0.00308782			-60.0147	0.636911	0.142713	-0.00617605			-60.0223	-0.956143	0	0.00463345			-60.0147	0	-0.000381756	0.00463158
	-60.0223	0	0	-0.00154189			-60.0147	0.636911	0.142713	-0.00617605			-60.0147	-0.956143	0.00113967	0.00309032			-60.0147	-0.160134	-0.000381756	0.00154251
	-60.0223	0	0.000758511	-0.00308782			-60.0147	0.159228	0.143474	-0.0015423			-60.0299	-0.956143	0	0.00463345			-60.0299	0	-0.000381756	0.00926721
	-60.007	-0.159099	0	-0.00154189			-60.0147	0.796141	0.144236	-0.00617605			-60.0147	-1.1155	0.000380554	0.00618064			-60.0299	0	-0.000765521	0
	-60.0375	0	0.000758511	0			-60.0147	0.796141	0.144236	-4.13598e-07			-60.0223	-0.956143	0.000761108	0.00463345			-60.0147	0	-0.000381756	0.00154251
	-60.0223	-0.159099	0.000380251	-0.00926346			-60.0147	0.477684	0.144236	-4.13598e-07			-60.0223	-0.637429	0.00113967	0.00154313			-60.0299	-0.160134	-0.00114929	0.00308907
	-60.0223	-0.159099	0.00151901	-0.00154189			-60.0147	0.636911	0.143855	-0.00463012			-60.0147	-0.956143	0.000380554	0.00618064			-60.0147	0.160134	-0.000381756	0
	-60.0223	0.159099	0.00303803	-0.00771752			-60.0147	0.796141	0.144236	-0.00617605			-60.0147	-0.637429	0.000761108	0.00772377			-60.0147	0	-0.000765521	-0.00308907
	-60.0223	0.159099	0.00303803	-0.0046297			-60.0147	0.796141	0.144236	-0.00617605			-60.0147	-0.956143	0.000761108	0.00618064			-60.0147	0	-0.000765521	0.00926721
	-60.0223	0	0.00417679	-0.0046297			-60.0299	0.636911	0.144996	-4.13598e-07			-60.0147	-0.956143	0.000380554	0.00463345			-60.0299	0	0	0.00154251
	-60.0223	0.318198	0.00303803	0			-60.0147	0.955368	0.144996	-0.00308823			-60.0223	-0.956143	0.000380554	0.00309032			-60.0147	0	0	0.00154251
	-60.0223	0	0.00303803	-0.0046297			-60.0147	0.796141	0.146137	-0.00308823			-60.0147	-0.956143	0	0.00463345			-60.0147	0.160134	-0.000765521	0.00926721
	-60.0223	0	0.00341828	0			-60.0147	0.796141	0.146518	-4.13598e-07			-60.0147	-0.956143	0.000761108	0.00154313			-60.0147	0	0	-0.00308907
	-60.0223	0	0.00303803	0			-60.0299	0.796141	0.146518	-0.00308823			-60.0299	-0.956143	0.000761108	0.00154313			-60.0147	-0.160134	-0.000381756	-0.00308907
	-60.007	0.159099	0.00341828	-0.0046297			-60.0147	0.796141	0.146137	-0.0015423			-60.0299	-0.956143	0.000761108	0.00618064			-60.0299	-0.160134	-0.000381756	0
	-60.0223	0.159099	0.00341828	-0.0046297			-60.0299	0.636911	0.145758	-4.13598e-07			-60.0147	-0.956143	0.000380554	0.00772377			-60.0299	-0.160134	0	-0.00617814
	-60.0223	0.159099	0.00303803	-0.00154189			-60.0147	0.796141	0.146518	-0.00308823			-60.0147	-0.956143	0.000761108	0.00463345			-60.0147	0	-0.000381756	-0.00308907
	-60.0223	0	0.00379654	-0.00308782			-60.0147	0.796141	0.146518	-4.13598e-07			-60.0147	-0.956143	0.000380554	0.00463345			-60.0147	0	-0.000765521	0.00154251
	-60.0223	0	0.00379654	-0.00154189			-60.0299	0.796141	0.146518	-0.00617605			-60.0299	-0.796786	0.000761108	0.00154313			-60.0299	0	-0.000381756	0
	-60.0223	0.159099	0.00455704	-0.0046297			-60.0147	0.955368	0.147281	-0.00308823			-60.0299	-0.956143	0.000761108	0.00618064			-60.0147	0	-0.000381756	0
	-60.0223	0	0.00417679	0			-60.0299	0.955368	0.147281	-0.00463012			-60.0223	-0.796786	0.00113967	0.00463345			-60.0147	0.160134	-0.000381756	0.00617814
	-60.0223	0.159099	0.00455704	-0.00308782			-60.0147	0.955368	0.148041	-0.00463012			-60.0299	-0.478072	0.00113967	0.00927096			-60.0299	0	-0.000765521	0.00154251
	-60.0223	0.159099	0.0049353	-0.00154189			-60.0147	1.1146	0.147281	-0.00617605			-60.0147	-0.956143	0.00113967	0.00772377			-60.0147	0.160134	-0.000765521	0.00154251
	-60.0223	0.636397	0.00531555	0.00154593			-60.0147	1.27382	0.147281	-0.00617605			-60.0147	-0.956143	0.00113967	0.00927096			-60.0147	-0.160134	-0.000765521	0.00617814
	-60.0223	0.318198	0.00607605	-0.00308782			-60.0147	0.796141	0.147281	-0.00463012			-60.0299	-0.478072	0.00113967	0.00927096			-60.0147	-0.160134	-0.00114929	0
	-60.0223	0.636397	0.0056958	-0.0046297			-60.0147	1.27382	0.147281	-0.00617605			-60.0147	-0.478072	0.00113967	0.00309032			-60.0299	-0.160134	-0.00114929	0
	-60.0223	0.636397	0.0049353	0			-60.0375	1.27382	0.148041	-0.00308823			-60.0299	-0.956143	0.000761108	0.00463345			-60.0147	-0.160134	-0.000765521	0.00308907
	-60.0223	0.318198	0.00531555	-0.0046297			-60.0147	0.796141	0.148041	-0.00617605			-60.0299	-0.478072	0.00113967	0.00772377			-60.0299	0	-0.000765521	-0.00308907
	-60.0223	0.636397	0.00607605	0			-60.0147	1.27382	0.148422	-0.00926387			-59.9994	-0.478072	0.00113967	0.00772377			-60.0147	-0.160134	-0.000765521	-0.00617814
	-60.0223	0.318198	0.00531555	-0.00154189			-60.0375	1.43305	0.148803	-0.00617605			-60.0299	-0.478072	0.000761108	0.00618064			-60.0147	0.480403	-0.00114929	0.00154251
	-60.0223	0.159099	0.00607605	-0.0046297			-60.0299	0.796141	0.149182	-0.00308823			-60.0147	-0.478072	0.00113967	0.00154313			-60.0147	-0.160134	-0.000765521	-0.00308907
	-60.0223	0.477298	0.00531555	-0.00771752			-60.0147	1.27382	0.149563	-0.00617605			-60.0147	-0.478072	0.000761108	0.00927096			-60.0299	0	-0.00114929	0
	-60.0223	0.636397	0.00607605	-0.00154189			-60.0147	1.43305	0.149182	-4.13598e-07			-60.0299	-0.478072	0.00113967	0.00927096			-60.0147	0.160134	-0.000765521	0.00617814
	-60.0223	0.636397	0.00683456	-0.00154189			-60.0147	0.955368	0.149563	-0.00463012			-60.0147	-0.478072	0.00113967	0.00463345			-60.0147	0.160134	-0.000765521	0.00154251
	-60.0223	0.636397	0.00683456	-0.00617564			-60.0147	1.43305	0.149182	-4.13598e-07			-60.0223	-0.956143	0.00113967	0.00772377			-60.0299	0.160134	-0.000765521	-0.00308907
	-60.0223	0.636397	0.00683456	-0.00308782			-60.0147	1.43305	0.149563	-0.00617605			-60.0299	-0.478072	0.00113967	0.0108141			-60.0299	0	-0.000765521	0.00154251
	-60.0223	0.318198	0.00797531	-0.0046297			-60.0147	1.1146	0.149563	-0.00617605			-60.0299	-0.478072	0.00113967	0.00618064			-60.0147	-0.160134	-0.000765521	-0.00308907
	-60.0223	0.636397	0.00835357	-0.00771752			-60.0147	1.43305	0.150325	-0.0015423			-60.0299	-0.478072	0.00113967	0.00772377			-60.0299	0	-0.00114929	0
	-60.0375	0.636397	0.00911408	-0.00771752			-60.0299	1.43305	0.151085	-0.00617605			-60.0147	-0.478072	0.00152022	0.00463345			-60.0147	0	-0.000765521	0.00308907
	-60.0223	0.636397	0.00835357	-0.00771752			-60.0147	1.1146	0.151085	-0.00463012			-60.0299	-0.318714	0.00113967	0.00463345			-60.0147	0	-0.00114929	-0.00154251
	-60.0223	0.636397	0.00911408	-0.0046297			-60.0299	1.27382	0.151085	-0.00617605			-60.0299	-0.318714	0.00113967	0.0108141			-60.0147	0	-0.000765521	0
	-60.0223	0.795496	0.00949433	-0.00308782			-60.0147	1.1146	0.150325	-0.00617605			-60.0223	-0.478072	0.00113967	0.00772377			-60.0147	0.160134	-0.000765521	0.00154251
	-60.0223	0.795496	0.00873382	-0.0046297			-60.0147	1.1146	0.151846	-0.00463012			-60.0223	-0.318714	0.00152022	0.00618064			-60.0147	-0.160134	-0.00114929	0
	-60.0223	0.636397	0.00873382	-0.0046297			-60.0147	1.43305	0.151085	-0.00617605			-60.0147	-0.318714	0.00228133	0.00618064			-60.0147	-0.160134	-0.000765521	0
	-60.0223	0.636397	0.00911408	-0.0046297			-60.0147	1.59228	0.151846	-0.00463012			-60.0223	-0.478072	0.003421	0.00927096			-60.0147	0	-0.000765521	0
	-60.0223	0.636397	0.00911408	-0.0046297			-60.0147	0.955368	0.151846	-0.00617605			-60.0299	-0.318714	0.00532178	0.00618064			-60.0147	0.160134	-0.000765521	-0.00463158
	-60.0223	0.795496	0.00949433	-0.0046297			-60.0147	1.59228	0.152227	-0.00617605			-60.0299	-0.318714	0.00494122	0.00772377			-60.0147	-0.160134	-0.000765521	0
	-60.007	0.795496	0.00987259	-0.00926346			-60.0147	1.75151	0.152608	-0.00308823			-60.0223	-0.318714	0.00570034	0.0108141			-60.0147	0	-0.00114929	0
	-60.0223	0.795496	0.0113916	-0.00771752			-60.0147	1.59228	0.152608	-0.00617605			-60.0299	-0.318714	0.00532178	0.00772377			-60.0147	0	-0.000765521	-0.00617814
	-60.0375	0.954594	0.0117718	-0.00617564			-60.0147	1.43305	0.152608	-0.0108058			-60.0147	-0.318714	0.00532178	0.00618064			-60.0147	-0.160134	-0.00114929	0
	-60.0223	1.1137	0.0113916	-0.00617564			-60.0147	1.75151	0.152608	-0.00926387			-60.0223	-0.318714	0.00608089	0.00463345			-60.0147	0	-0.000765521	0.00463158
	-60.0375	0.954594	0.0110113	-0.00771752			-60.0375	1.27382	0.152989	-0.00463012			-60.0147	-0.318714	0.00570034	0.00618064			-60.0299	0	-0.000765521	0
	-60.0223	0.954594	0.0113916	-0.0046297			-60.0147	1.59228	0.15413	-0.00617605			-60.0223	-0.318714	0.00608089	0.00927096			-60.0299	0.160134	-0.000765521	0
	-60.0223	0.954594	0.0117718	-0.0046297			-60.0147	1.59228	0.15413	-0.00617605			-60.0299	-0.318714	0.00722056	0.00772377			-60.0223	0	-0.00114929	0.00463158
	-60.0223	0.795496	0.0113916	0			-60.0147	1.75151	0.153749	-0.00617605			-60.0299	-0.159357	0.00798167	0.00154313			-60.0147	-0.160134	-0.00153305	0.00154251
	-60.0223	1.1137	0.0113916	-0.0046297			-60.0147	1.59228	0.153749	-0.00463012			-60.0299	0	0.00722056	-0.00154719			-60.0147	0	-0.000765521	0.00154251
	-60.0223	0.954594	0.0117718	-0.0046297			-60.0147	1.75151	0.153368	-0.00617605			-60.0223	-0.318714	0.006842	0.00154313			-60.0147	-0.160134	-0.000765521	0.00154251
	-60.0223	0.795496	0.0121521	-0.00308782			-60.0147	1.75151	0.153368	-0.00308823			-60.0299	-0.318714	0.00722056	0.00618064			-60.0147	0	-0.000765521	0
	-60.0223	1.1137	0.0121521	-0.00308782			-60.0147	1.27382	0.153368	-0.00617605			-60.0147	-0.318714	0.00760112	0.00618064			-60.0147	0	-0.00114929	-0.00308907
	-60.007	1.1137	0.0125304	-0.00771752			-60.0147	1.75151	0.154511	-0.00308823			-60.0223	-0.318714	0.00798167	0.00463345			-60.0147	0	-0.000765521	0
	-60.0223	0.954594	0.0121521	-0.00308782			-60.0147	2.06996	0.155652	-0.00617605			-60.0147	0	0.00874079	0.00154313			-60.0147	0	-0.000765521	0
	-60.0223	1.1137	0.0125304	-0.00926346			-60.0375	1.75151	0.156034	-0.00308823			-60.0299	0	0.00874079	0.00154313			-60.0147	0.160134	-0.000765521	-0.00308907
	-60.0223	1.1137	0.0129106	-0.00154189			-60.0147	2.06996	0.156413	-0.00926387			-60.0147	0	0.00874079	0.00463345			-60.0299	0.160134	-0.00114929	0
	-60.0223	1.27279	0.0129106	-0.00308782			-60.0147	1.75151	0.156034	-0.00308823			-60.0147	0.318713	0.00912134	0.00463345			-60.0147	0	-0.00114929	0
	-60.0223	1.27279	0.0132909	-0.00771752			-60.0147	1.59228	0.156413	-0.00463012			-60.0147	0	0.00874079	0.00154313			-60.0147	0	-0.000765521	0
	-60.0223	1.1137	0.0136711	-0.0046297			-60.0147	1.91074	0.156413	-0.00617605			-60.0223	-0.318714	0.00912134	0.00618064			-60.0147	0	-0.00114929	0
	-60.0223	1.1137	0.0140494	-0.0046297			-60.0147	1.91074	0.156413	-0.00463012			-60.0147	0.159356	0.00874079	0.00463345			-60.0299	-0.160134	-0.00153305	0
	-60.0223	1.43189	0.0136711	0			-60.0147	1.59228	0.157175	-0.00617605			-60.0299	0	0.00912134	0.00772377			-60.0147	0	-0.00114929	0
	-60.0223	1.43189	0.0136711	-0.0046297			-60.0147	1.75151	0.156794	-0.00617605			-60.0299	0.318713	0.00912134	0.00463345			-60.0147	0	-0.00153305	0
	-60.0223	1.1137	0.0136711	0			-60.0147	2.06996	0.157935	-0.00308823			-60.0147	0.318713	0.00950189	0.00463345			-60.0299	-0.160134	-0.00114929	0
	-60.0375	1.1137	0.0140494	0			-60.0147	1.59228	0.158316	-0.00617605			-60.0147	0	0.010261	0.00463345			-60.0147	0.160134	-0.00153305	0.00154251
	-60.0223	1.43189	0.0144296	0			-60.0147	1.75151	0.158316	-0.0123476			-60.0147	0.318713	0.0106416	0.00463345			-60.0147	-0.160134	-0.00191481	0
	-60.0223	1.27279	0.0151901	-0.00771752			-60.0147	2.06996	0.158316	-0.00308823			-60.0299	0.318713	0.0110221	0.00618064			-60.0299	0	-0.00191481	-0.00308907
	-60.0223	1.1137	0.0163289	-0.00308782			-60.0147	1.75151	0.158697	-0.00617605			-60.0147	0.318713	0.0106416	0.00463345			-60.0147	0.160134	-0.000765521	-0.00463158
	-60.0223	1.43189	0.0163289	-0.0046297			-60.0147	2.22919	0.158316	-0.00617605			-60.0147	0.159356	0.0106416	0.00154313			-60.0147	0	-0.00114929	-0.00463158
	-60.0223	1.43189	0.0163289	-0.00771752			-60.0299	2.06996	0.157935	-0.00308823			-59.9994	0.318713	0.0106416	0.00618064			-60.0147	0	-0.00114929	0.00154251
	-60.0223	1.43189	0.0167071	-0.0046297			-60.0147	1.91074	0.157935	-0.0015423			-60.0299	0.318713	0.0110221	0.00154313			-60.0147	0.480403	-0.00153305	-0.00308907
	-60.0223	1.43189	0.0167071	-0.0046297			-60.0299	2.38842	0.158316	-0.00926387			-60.0147	0	0.0117812	0.00618064			-60.0147	0	-0.00153305	-0.00617814
	-60.0223	1.43189	0.0167071	-0.00771752			-60.0147	2.22919	0.158697	-0.00617605			-60.0147	0.318713	0.0121618	0.00618064			-60.0147	0	-0.00153305	0.00154251
	-60.0223	1.59099	0.0167071	-0.0046297			-60.0147	1.75151	0.158316	-0.00617605			-60.0299	0.318713	0.0133015	0.00154313			-60.0299	0	-0.00114929	0
	-60.0223	1.59099	0.0167071	-0.00308782			-60.0147	2.38842	0.158316	-0.00617605			-60.0147	0.318713	0.0133015	0.00154313			-60.0299	0	-0.00114929	0.00154251
	-60.0223	1.43189	0.0174676	-0.0046297			-60.0147	2.38842	0.158697	-0.00617605			-60.0147	0.318713	0.0133015	0.00154313			-60.0147	-0.160134	-0.00153305	-0.00463158
	-60.0223	1.59099	0.0167071	-0.0046297			-60.0147	2.06996	0.158316	-4.13598e-07			-60.0299	0.637428	0.0133015	0			-60.0147	-0.160134	-0.00114929	-0.00617814
	-60.0223	1.43189	0.0163289	-0.0046297			-60.0147	2.06996	0.159457	-4.13598e-07			-60.0299	0.318713	0.0133015	0.00154313			-60.0147	0	-0.000765521	-0.00308907
	-60.0223	1.59099	0.0167071	-0.00308782			-60.0147	2.06996	0.159457	-0.00463012			-60.0223	0.637428	0.0133015	0.00463345			-60.0299	-0.160134	-0.00114929	-0.00308907
	-60.0223	1.59099	0.0174676	-0.00154189			-60.0147	1.91074	0.159838	-0.00617605			-60.0147	0.637428	0.0144411	0.00309032			-60.0147	0	-0.00114929	0
	-60.0223	1.75009	0.0167071	-0.00154189			-60.0147	2.54765	0.160599	-0.00308823			-60.0223	0.318713	0.0140626	0.00618064			-60.0147	0	-0.00191481	0
	-60.0223	1.43189	0.0167071	-0.00308782			-60.0147	2.54765	0.160599	-0.00617605			-60.0223	0.318713	0.0140626	0.00463345			-60.0375	0	-0.00114929	0.00154251
	-60.0223	1.59099	0.0174676	-0.00617564			-60.0147	2.06996	0.160599	-0.00308823			-60.0147	0.637428	0.013682	0.00463345			-60.0147	0	-0.000765521	0
	-60.0223	1.59099	0.0174676	-0.00308782			-60.0147	2.06996	0.160599	-4.13598e-07			-60.0299	0.637428	0.0140626	0.00309032			-60.0147	0.160134	-0.00114929	-0.00308907
	-60.0223	1.75009	0.0174676	-0.00926346			-60.0299	2.38842	0.160219	-0.00308823			-60.0299	0.318713	0.0140626	0.00309032			-60.0147	0	-0.00153305	-0.00463158
	-60.007	1.43189	0.0174676	-0.0046297			-60.0147	2.22919	0.160599	-0.00617605			-60.0147	0.318713	0.0144411	0.00154313			-60.0147	0.480403	-0.000765521	0
	-60.0223	1.90919	0.0174676	-0.00308782			-60.0147	2.06996	0.161361	-0.00617605			-60.0223	0.796784	0.0152022	0.00463345			-60.0147	0.480403	-0.00114929	0.00154251
	-60.007	1.59099	0.0174676	-0.0046297			-60.0299	2.70688	0.161742	-0.00617605			-60.0223	0.796784	0.0152022	0.00463345			-60.0147	-0.160134	-0.00114929	-0.00463158
	-60.0223	1.59099	0.0174676	-0.0046297			-60.0147	2.54765	0.161742	-0.00617605			-60.0299	0.796784	0.0148217	0.00618064			-60.0147	0.160134	-0.00114929	0.00154251
	-60.0223	1.90919	0.0174676	-0.0046297			-60.0147	2.06996	0.161742	-0.00463012			-60.0147	0.318713	0.0159613	0.00618064			-60.0299	0.480403	-0.00114929	-0.00308907
	-60.0223	1.90919	0.0174676	-0.0046297			-60.0375	2.54765	0.161742	-0.00463012			-60.0147	0.637428	0.0155828	0.00463345			-60.0147	0.160134	-0.000765521	-0.00308907
	-60.0223	1.75009	0.0186064	-0.00154189			-60.0375	2.70688	0.161742	-0.00617605			-60.0147	0.637428	0.0152022	0.00154313			-60.0147	0.480403	-0.00114929	-0.00308907
	-60.007	1.90919	0.0186064	-0.00154189			-60.0147	2.06996	0.162502	-0.00617605			-60.0223	0.956141	0.0152022	0.00463345			-60.0375	0.480403	-0.00114929	-0.00308907
	-60.0375	1.90919	0.0189867	-0.0046297			-60.0147	2.70688	0.162883	-0.00308823			-60.0147	0.796784	0.0155828	0.00154313			-60.0299	0.160134	-0.000765521	0
	-60.0223	1.90919	0.0189867	-0.0046297			-60.0147	2.8661	0.163264	-0.00617605			-60.0223	0.796784	0.0163419	0			-60.0147	0.480403	-0.00153305	0.00154251
	-60.0223	1.90919	0.0197452	-0.00308782			-60.0147	2.22919	0.162883	-0.00308823			-60.0299	0.796784	0.0163419	0.00772377			-60.0147	0.480403	-0.000765521	-0.00617814
	-60.0223	1.90919	0.0197452	-0.0046297			-60.0147	2.70688	0.163264	-0.00308823			-60.0299	0.796784	0.0174816	0			-60.0147	0.480403	-0.00114929	-0.00772065
	-60.007	1.90919	0.0189867	-0.00308782			-60.0147	2.70688	0.163264	-0.00926387			-60.0223	0.796784	0.0163419	0.00309032			-60.0147	0.480403	-0.00153305	-0.00463158
	-60.0223	1.90919	0.0193669	-0.0046297			-60.0375	2.22919	0.163643	-0.00617605			-60.0223	0.796784	0.0174816	0.00309032			-60.0299	0.160134	-0.000765521	-0.0108097
	-60.0223	2.06829	0.0205057	-0.00771752			-60.0147	2.8661	0.163264	-4.13598e-07			-60.0299	0.796784	0.0174816	0.00154313			-60.0299	0.480403	-0.000381756	-0.00617814
	-60.0223	2.06829	0.0205057	-0.00617564			-60.0147	2.54765	0.163264	-0.00617605			-60.0147	0.956141	0.0174816	0.00154313			-60.0299	0.640538	-0.000765521	-0.00772065
	-60.0223	1.90919	0.0205057	-0.00771752			-60.0375	2.06996	0.163264	-0.00617605			-60.0223	0.796784	0.017103	0.00463345			-60.0299	0.480403	-0.000381756	-0.00772065
	-60.007	2.06829	0.0205057	-0.00617564			-60.0147	2.8661	0.164787	-4.13598e-07			-60.0147	0.956141	0.0178621	-0.00154719			-60.0147	0.480403	-0.000381756	-0.00926721
	-60.0223	1.90919	0.0205057	-0.0108053			-60.0147	2.8661	0.164787	-0.00926387			-60.0223	0.956141	0.0178621	0.00309032			-60.0147	0.640538	-0.000381756	-0.00926721
	-60.007	1.90919	0.0205057	-0.00617564			-60.0147	2.54765	0.164787	-0.00308823			-60.0223	0.796784	0.0186232	0.00309032			-60.0147	0.480403	0	-0.00926721
	-60.0223	1.90919	0.0205057	0			-60.0147	3.02533	0.165166	-0.00926387			-60.0223	0.956141	0.0193823	-0.00154719			-60.0299	0.480403	-0.000381756	-0.00926721
	-60.0223	2.06829	0.0216444	-0.00154189			-60.0147	2.8661	0.165166	-0.00617605			-60.0299	0.956141	0.0197629	0.00154313			-60.0147	0.480403	-0.000381756	-0.0108097
	-60.0223	2.06829	0.0227832	0.00308782			-60.0147	2.38842	0.165547	-0.00617605			-60.0299	0.956141	0.0201415	0.00154313			-60.0147	0.640538	0	-0.00772065
	-60.0223	2.06829	0.0235437	-0.00154189			-60.0147	2.8661	0.165547	-0.00617605			-60.0223	1.27486	0.0201415	-0.00463345			-60.0147	0.640538	0.000383765	-0.00772065
	-60.0223	2.06829	0.0243022	-0.00154189			-60.0299	3.02533	0.165547	-0.00617605			-60.0147	0.956141	0.0201415	0.00154313			-60.0299	0.800672	0.00191682	-0.0108097
	-60.0223	1.90919	0.0243022	-0.00154189			-60.0147	2.8661	0.166309	-0.00308823			-60.0223	1.27486	0.0201415	0.00154313			-60.0147	0.800672	0.00191682	-0.00772065
	-60.0223	2.06829	0.0246825	-0.00308782			-60.0147	2.8661	0.166309	-0.00617605			-60.0223	1.1155	0.0201415	-0.00309032			-60.0299	0.800672	0.00191682	-0.0139028
	-60.0223	1.90919	0.0246825	-0.00771752			-60.0299	2.70688	0.167069	-0.00617605			-60.0147	1.27486	0.0201415	-0.00154719			-60.0299	0.480403	0.00191682	-0.0108097
	-60.0223	2.06829	0.0246825	-0.00308782			-60.0147	2.70688	0.167831	-0.00617605			-60.0147	0.956141	0.0201415	-0.00154719			-60.0147	0.640538	0.00191682	-0.00772065
	-60.0223	2.06829	0.0243022	-0.0046297			-60.0147	2.8661	0.16821	-0.00617605			-60.0223	1.27486	0.0201415	0			-60.0299	0.640538	0.00191682	-0.00926721
	-60.0223	2.06829	0.0243022	-0.00617564			-60.0147	3.18456	0.167831	-0.00617605			-60.0299	1.27486	0.0201415	-0.00309032			-60.0299	0.800672	0.00191682	-0.00617814
	-60.0223	2.06829	0.0243022	0			-60.0147	2.8661	0.16821	-0.00617605			-60.0223	0.956141	0.0212831	-0.00772377			-60.0299	0.640538	0.00268234	-0.0123563
	-60.0223	2.38649	0.0246825	-0.0046297			-60.0147	2.70688	0.16745	-0.00926387			-60.0147	1.1155	0.0209026	0			-60.0299	0.800672	0.00344987	-0.00772065
	-60.0375	2.06829	0.0250627	-0.0046297			-60.0299	3.02533	0.168591	-0.00926387			-60.0147	0.956141	0.0201415	-0.00463345			-60.0147	0.960806	0.00383363	-0.00926721
	-60.0223	2.22739	0.0250627	-0.0046297			-60.0147	3.18456	0.169354	-0.00617605			-60.0299	1.27486	0.0216617	0.00154313			-60.0147	0.960806	0.00383363	-0.00617814
	-60.0223	2.38649	0.0246825	-0.0046297			-60.0375	2.8661	0.169733	-0.00617605			-60.0299	1.27486	0.0212831	-0.00463345			-60.0299	0.640538	0.00383363	-0.00926721
	-60.0223	2.38649	0.025443	-0.0046297			-60.0375	3.34379	0.170114	-0.00617605			-60.0223	1.27486	0.0216617	-0.00463345			-60.0147	1.12094	0.00383363	-0.00617814
	-60.0223	2.38649	0.0243022	-0.00308782			-60.0147	3.34379	0.170495	-0.00926387			-59.9994	1.27486	0.0216617	-0.00309032			-60.0147	0.800672	0.00344987	-0.00772065
	-60.0223	2.38649	0.0258212	-0.0046297			-60.0147	3.02533	0.170114	-0.00926387			-60.0223	0.956141	0.0220422	0.00154313			-60.0147	0.800672	0.00344987	-0.00308907
	-60.0223	2.70469	0.0265817	0			-60.0147	3.34379	0.170495	-0.00617605			-60.0223	1.27486	0.0220422	-0.00154719			-60.0299	0.640538	0.00459916	-0.00772065
	-60.0223	2.22739	0.0265817	-0.00617564			-60.0147	3.34379	0.170114	-0.00617605			-60.0223	1.27486	0.0224228	0.00154313			-60.0147	0.960806	0.00421539	-0.00308907
	-60.0223	2.54559	0.0265817	-0.00926346			-60.0147	3.02533	0.170114	-0.00617605			-60.0299	1.59357	0.0231819	0.00154313			-60.0147	0.960806	0.00498292	-0.00308907
	-60.0223	2.54559	0.0273402	-0.00308782			-60.0147	3.34379	0.170495	-0.00617605			-60.0299	1.59357	0.0224228	0.00463345			-60.0147	0.800672	0.00536669	-0.00617814
	-60.0223	2.38649	0.0265817	-0.0046297			-60.0147	3.34379	0.170114	-0.00617605			-60.0299	1.59357	0.0220422	-0.00154719			-60.0147	1.28108	0.00574844	-0.00308907
	-60.0223	2.38649	0.0262015	-0.0046297			-60.0147	2.8661	0.171636	-0.00617605			-60.0147	1.59357	0.0228033	0.00463345			-60.0299	0.800672	0.00574844	-0.00308907
	-60.0223	2.38649	0.0265817	-0.00154189			-60.0147	3.02533	0.170876	-0.0123476			-60.0223	1.59357	0.0228033	0.00154313			-60.0299	0.800672	0.00574844	-0.00463158
	-60.0223	2.70469	0.0273402	-0.0046297			-60.0147	3.34379	0.171636	-0.00617605			-60.0223	0.956141	0.0235625	-0.00309032			-60.0147	1.12094	0.00651597	-0.00772065
	-60.0223	2.70469	0.0277205	-0.00771752			-60.0299	3.02533	0.172398	-0.00617605			-60.0147	1.59357	0.0235625	0.00154313			-60.0299	0.960806	0.00574844	-0.00463158
	-60.0223	2.70469	0.0277205	-0.0046297			-60.0147	3.34379	0.172017	-0.00926387			-60.0299	1.27486	0.0231819	0.00154313			-60.0147	1.12094	0.00651597	-0.00154251
	-60.0223	2.70469	0.0281007	-0.00771752			-60.0147	3.34379	0.172398	-0.00617605			-60.0299	1.59357	0.0243236	0.00154313			-60.0299	1.28108	0.00728149	0
	-60.0223	2.70469	0.0273402	-0.00771752			-60.0147	3.18456	0.172777	-0.00617605			-60.0223	1.59357	0.0243236	0.00154313			-60.0147	1.12094	0.00728149	0.00617814
	-60.0223	2.54559	0.0273402	-0.0046297			-60.0147	3.50302	0.17354	-0.00926387			-60.0223	1.59357	0.0247021	-0.00154719			-60.0299	1.12094	0.00804903	-0.00772065
	-60.0223	2.70469	0.0273402	-0.00771752			-60.0147	3.50302	0.172777	-0.00617605			-60.0299	1.59357	0.0254632	-0.00618064			-60.0147	1.12094	0.00766526	-0.00463158
	-60.0223	3.02288	0.026962	-0.00154189			-60.0147	3.02533	0.172777	-0.00617605			-60.0223	1.59357	0.0258418	-0.00309032			-60.0147	0.960806	0.00766526	0.00154251
	-60.007	2.70469	0.0273402	-0.0046297			-60.0147	3.34379	0.172398	-0.00617605			-60.0223	1.59357	0.0254632	-0.00618064			-60.0147	1.12094	0.00804903	-0.00308907
	-60.0223	2.70469	0.0281007	-0.0046297			-60.0147	3.18456	0.17354	-0.00617605			-60.0223	1.59357	0.0258418	-0.00618064			-60.0299	1.28108	0.00843279	-0.00617814
	-60.007	2.86379	0.0288592	-0.00771752			-60.0147	3.02533	0.173158	-0.00926387			-60.0147	1.59357	0.0254632	-0.00154719			-60.0223	1.28108	0.00881455	0
	-60.0223	2.70469	0.0292395	-0.00617564			-60.0375	3.50302	0.173158	-0.00308823			-60.0299	1.59357	0.0254632	-0.00463345			-60.0147	1.44121	0.00881455	-0.00463158
	-60.0223	2.54559	0.0292395	-0.00308782			-60.0147	3.50302	0.1743	-0.00617605			-60.0299	1.59357	0.0262224	-0.00154719			-60.0299	1.12094	0.00804903	0
	-60.0223	3.18198	0.0296197	-0.00926346			-60.0375	3.50302	0.173919	-0.00617605			-60.0223	1.59357	0.0269835	-0.00463345			-60.0299	1.12094	0.00881455	0.00154251
	-60.0223	2.70469	0.0292395	-0.0046297			-60.0147	3.66224	0.174681	-4.13598e-07			-60.0223	1.59357	0.027364	-0.00463345			-60.0299	1.12094	0.00843279	0
	-60.0223	2.70469	0.0288592	-0.00308782			-60.0147	3.66224	0.174681	-0.00617605			-60.0147	1.59357	0.0269835	-0.00618064			-60.0147	1.28108	0.00919831	-0.00463158
	-60.0223	2.70469	0.0296197	-0.0046297			-60.0147	3.50302	0.1743	-0.00617605			-60.0223	1.75293	0.0269835	-0.00154719			-60.0147	1.28108	0.00996584	0
	-60.0223	2.70469	0.029998	-0.0046297			-60.0147	3.66224	0.1743	-0.00926387			-60.0299	2.07164	0.0269835	-0.00309032			-60.0299	1.44121	0.0114989	0
	-60.0223	2.70469	0.029998	-0.00926346			-60.0147	3.66224	0.174681	-0.00617605			-60.0223	2.07164	0.0269835	-0.00463345			-60.0147	1.44121	0.0111151	-0.00463158
	-60.0223	3.18198	0.0303783	-0.0046297			-60.0147	3.66224	0.174681	-0.00617605			-60.0147	2.07164	0.0269835	-0.00154719			-60.0299	1.60134	0.0118807	0
	-60.0223	3.18198	0.0307585	-0.00926346			-60.0147	3.66224	0.175062	-0.00617605			-60.0147	2.07164	0.027364	-0.00154719			-60.0299	1.60134	0.0114989	0.00154251
	-60.007	3.02288	0.0303783	-0.00771752			-60.0375	3.9807	0.175441	-0.00617605			-60.0147	1.59357	0.0277426	-0.00154719			-60.0147	1.44121	0.0118807	-0.00772065
	-60.007	2.86379	0.029998	-0.0108053			-60.0147	3.66224	0.175822	-0.00617605			-60.0299	1.59357	0.0277426	-0.00309032			-60.0147	1.60134	0.0114989	0
	-60.0223	3.02288	0.0303783	-0.00771752			-60.0147	3.66224	0.175441	-0.00617605			-60.0147	2.231	0.0277426	-0.00154719			-60.0147	1.44121	0.0114989	-0.00308907
	-60.0223	2.70469	0.0303783	-0.0108053			-60.0147	3.9807	0.175441	-0.00617605			-60.0299	2.07164	0.0277426	-0.00463345			-60.0299	1.76148	0.0114989	0
	-60.0223	3.18198	0.0303783	-0.00926346			-60.0147	3.82147	0.175441	-0.00463012			-60.0299	1.75293	0.0281231	0			-60.0299	1.44121	0.0114989	0
	-60.0223	2.86379	0.0311388	-0.00926346			-60.0147	3.50302	0.175441	-0.00617605			-60.0147	1.75293	0.0277426	-0.00309032			-60.0147	1.28108	0.0126482	0
	-60.0223	3.18198	0.0311388	-0.00771752			-60.0147	3.9807	0.175441	-0.00463012			-60.0147	1.75293	0.0277426	0.00154313			-60.0299	1.76148	0.0122644	0
	-60.007	3.02288	0.0307585	-0.0108053			-60.0147	3.9807	0.176584	-0.00308823			-60.0223	1.91228	0.0285037	-0.00154719			-60.0147	1.60134	0.0122644	-0.00308907
	-60.0223	3.18198	0.0311388	-0.0108053			-60.0147	3.50302	0.176963	-0.00617605			-60.0299	2.07164	0.0285037	0			-60.0299	1.76148	0.0126482	0
	-60.0375	2.86379	0.0303783	-0.0108053			-60.0147	3.9807	0.176963	-0.00617605			-60.0147	2.231	0.0288842	0			-60.0147	1.76148	0.0122644	0
	-60.0375	2.86379	0.0311388	-0.0108053			-60.0147	3.9807	0.178107	-0.00617605			-60.0223	2.07164	0.0300239	0.00309032			-60.0147	1.60134	0.0126482	0
	-60.0223	3.18198	0.0311388	-0.0108053			-60.0299	3.66224	0.177344	-0.00617605			-60.0147	2.07164	0.0304045	-0.00154719			-60.0147	1.60134	0.0126482	-0.00308907
	-60.007	3.34108	0.0322775	-0.00154189			-60.0147	3.9807	0.177725	0.00154552			-60.0299	2.07164	0.0296434	0			-60.0299	1.76148	0.0137975	0
	-60.007	3.18198	0.0326578	-0.0108053			-60.0147	3.9807	0.177344	-0.00463012			-60.0299	2.07164	0.0304045	0.00154313			-60.0147	1.92161	0.0137975	-0.00308907
	-60.0223	3.02288	0.0326578	-0.0108053			-60.0147	3.66224	0.178107	-0.00617605			-60.0147	2.07164	0.0296434	0.00154313			-60.0147	1.92161	0.014563	0
	-60.0223	3.34108	0.033036	-0.0108053			-60.0147	3.9807	0.178107	-0.00617605			-60.0223	2.07164	0.0296434	-0.00772377			-60.0299	1.92161	0.014563	0.00463158
	-60.0223	3.34108	0.033036	-0.0108053			-60.0299	4.13993	0.179248	-0.00463012			-60.0299	2.231	0.0300239	-0.00618064			-60.0299	1.76148	0.014563	-0.00154251
	-60.0223	3.34108	0.0334163	-0.00926346			-60.0299	3.82147	0.179629	-0.00463012			-60.0223	2.54971	0.030783	-0.00309032			-60.0147	1.60134	0.0149468	0
	-60.007	3.34108	0.0334163	-0.00926346			-60.0147	4.29916	0.180008	-0.00308823			-60.0223	2.231	0.030783	-0.00463345			-60.0147	1.60134	0.0149468	0.00154251
	-60.0223	3.18198	0.0337965	-0.0138932			-60.0147	4.29916	0.179629	-0.00463012			-60.0223	2.231	0.0315441	-0.00309032			-60.0147	1.76148	0.0164798	-0.00308907
	-60.0223	3.34108	0.0341768	-0.0108053			-60.0299	3.82147	0.179629	-0.00463012			-60.0147	2.231	0.0315441	0			-60.0223	2.08175	0.0168636	0.00154251
	-60.0375	3.34108	0.0349353	-0.0108053			-60.0147	3.9807	0.179629	-0.00617605			-60.0299	2.231	0.0319227	-0.00309032			-60.0299	2.08175	0.0168636	0
	-60.0223	3.50018	0.0353155	-0.0108053			-60.0147	4.13993	0.179629	-0.0015423			-60.0299	2.231	0.0319227	-0.00463345			-60.0223	2.08175	0.0172473	-0.00308907
	-60.0223	3.50018	0.0353155	-0.0108053			-60.0299	3.9807	0.180389	-0.00308823			-60.0147	2.231	0.0323032	-0.00463345			-60.0147	1.92161	0.0168636	-0.00308907
	-60.0223	3.50018	0.0349353	-0.0108053			-60.0147	4.29916	0.180389	-0.00617605			-60.0299	2.231	0.0323032	-0.00463345			-60.0147	2.08175	0.0172473	0.00308907
	-60.0223	3.50018	0.0356938	-0.0138932			-60.0147	4.13993	0.18077	-0.00463012			-59.9994	2.54971	0.0334429	-0.00618064			-60.0147	1.92161	0.0172473	-0.00154251
	-60.0223	3.34108	0.0353155	-0.0108053			-60.0147	3.9807	0.180389	-0.00308823			-60.0147	2.54971	0.0334429	-0.00154719			-60.0147	1.92161	0.0172473	0
	-60.0223	3.34108	0.0353155	-0.015435			-60.0147	4.29916	0.18077	-0.0108058			-60.0223	2.54971	0.0338235	-0.00618064			-60.0299	1.92161	0.0180129	-0.00308907
	-60.0223	3.34108	0.0353155	-0.0108053			-60.0147	4.29916	0.181151	-0.00617605			-60.0299	2.231	0.0338235	-0.00154719			-60.0147	1.92161	0.0176291	0
	-60.0223	3.65928	0.0360741	-0.015435			-60.0147	3.9807	0.181151	-0.0015423			-60.0299	2.54971	0.0338235	-0.00309032			-60.0147	1.76148	0.0180129	0.00154251
	-60.007	3.65928	0.0364543	-0.0185229			-60.0147	3.9807	0.18077	-0.00617605			-60.0147	2.54971	0.0334429	-0.00309032			-60.0147	2.08175	0.0180129	0.00308907
	-60.0223	3.50018	0.0364543	-0.016981			-60.0147	4.29916	0.181151	-0.00463012			-60.0299	2.54971	0.0338235	-0.00463345			-60.0147	2.08175	0.0180129	0.00154251
	-60.0223	3.50018	0.0364543	-0.00926346			-60.0147	4.29916	0.181151	-0.00463012			-60.0223	2.54971	0.0334429	-0.00618064			-60.0147	2.08175	0.0180129	0
	-60.0223	3.65928	0.0364543	-0.0138932			-60.0299	4.29916	0.181911	-0.00308823			-60.0223	2.54971	0.034204	-0.00309032			-60.0147	2.24188	0.0187804	0
	-60.007	3.50018	0.0364543	-0.0108053			-60.0147	4.29916	0.18153	-0.00308823			-60.0299	2.54971	0.0353437	-0.00618064			-60.0147	1.92161	0.0183966	0
	-60.0223	3.65928	0.0364543	-0.016981			-60.0147	4.61761	0.182672	-0.00617605			-60.0299	2.86843	0.0349631	-0.00309032			-60.0147	2.08175	0.0187804	0.00154251
	-60.0223	3.34108	0.0372148	-0.016981			-60.0147	4.29916	0.182672	-0.00308823			-60.0223	2.70907	0.0353437	-0.00618064			-60.0147	2.24188	0.0191621	0
	-60.007	3.65928	0.0379733	-0.0108053			-60.0147	4.45839	0.182672	-0.00617605			-60.0299	2.54971	0.0349631	-0.00772377			-60.0299	2.24188	0.0195459	0
	-60.0223	3.65928	0.0387338	-0.0123472			-60.0147	4.61761	0.182672	-0.00926387			-60.0223	2.70907	0.0353437	-0.00618064			-60.0299	2.24188	0.0206952	0
	-60.0223	3.50018	0.0383536	-0.016981			-60.0147	4.13993	0.182292	-0.00463012			-60.0223	2.86843	0.0349631	-0.00772377			-60.0299	2.40202	0.0203114	0
	-60.007	3.81838	0.0387338	-0.016981			-60.0147	4.45839	0.183053	-0.00617605			-60.0223	2.231	0.0357242	-0.00618064			-60.0147	2.40202	0.0206952	-0.00308907
	-60.0223	3.97748	0.0383536	-0.0138932			-59.9994	4.61761	0.182672	-0.00463012			-60.0223	2.86843	0.0361048	-0.00463345			-60.0147	2.08175	0.0206952	0.00154251
	-60.007	3.65928	0.0387338	-0.0108053			-60.0147	4.29916	0.183053	-0.00926387			-60.0223	2.86843	0.0361048	-0.00772377			-60.0147	2.24188	0.0199297	0
	-60.0223	3.65928	0.0383536	-0.0108053			-60.0147	4.61761	0.183053	-0.00463012			-60.0147	2.86843	0.0361048	-0.00772377			-60.0147	2.24188	0.021079	0
[truncated: 12,507 more rows]

## Sheet: Strain during unloading confini
X-13-D	Press				0.4	X-31-D	MPa	Axial stress/MPa	Axial strain/%	Radial strain/%	0.6	X-33-D	MPa	Axial stress/MPa	Axial strain/%	Radial strain/%	0.8	X-41-D	MPa	Axial stress/MPa	Axial strain/%	Radial strain/%	1
[truncated: 12,715 more rows]
